# Supplementary material for: Detection of Drug-Drug Interactions by Modeling Interaction Profile Fingerprints
Source: PLoS One. 2013 Mar 8;8(3):e58321. doi: 10.1371/journal.pone.0058321 (PMC3592896; doi:10.1371/journal.pone.0058321)
Supplement: Table S1 — Predicted interactions (not included in the DrugBank DDI dataset) with a Tanimoto coefficient (TC) score ≥ 0.4 generated by the model. (XLSX) [file pone.0058321.s001.xlsx]

## Sheet: Table S1
Table S1. Predicted interactions (not included in the DrugBank DDI dataset) with a Tanimoto coefficient (TC) score ³ 0.4 generated by the model. DrugA (column B) is predicted to interact with drugB (column D) because drugC is similar to drugA, causing a similar effect than drugC-drugB. To interpret the effect of the predicted interaction drugC should be substituted by drugA.
Number	DrugA	DrugC: similar to DrugA	DrugB	TC	Effect drugC-drugB (the effect drugA-drugB is similar to drugC-drugB according to the model. To interpret the interaction drugC should be substituted by drugA)
1	Mephenytoin	Ethotoin	Triprolidine	0.9841	The CNS depressants, Triprolidine and Ethotoin, may increase adverse/toxic effects due to additivity. Monitor for increased CNS depressant effects during concomitant therapy.
2	Donepezil	Galantamine	Ketoconazole	0.9796	Ketoconazole increases the effect and toxicity of galantamine
3	Donepezil	Galantamine	Paroxetine	0.9796	Paroxetine increases the effect and toxicity of galantamine
4	Fludrocortisone	Hydrocortisone	Colestipol	0.9722	Cholestyramine decreases the effect of hydrocortisone
5	Triamcinolone	Hydrocortisone	Colestipol	0.9722	Cholestyramine decreases the effect of hydrocortisone
6	Betamethasone	Fludrocortisone	Neostigmine	0.9714	The corticosteroid, fludrocortisone, may decrease the effect of the anticholinesterase, neostigmine.
7	Gentamicin	Amikacin	Cefalotin	0.9706	Increased risk of nephrotoxicity
8	Nortriptyline	Amitriptyline	Mesoridazine	0.9706	Increased risk of cardiotoxicity and arrhythmias
9	Nortriptyline	Amitriptyline	Thioridazine	0.9706	Increased risk of cardiotoxicity and arrhythmias
10	Netilmicin	Gentamicin	Ticarcillin	0.9697	Ticarcillin may reduce the serum concentration of Gentamicin. Ticarcillin may inactivate Gentamicin in vitro and the two agents should not be administered simultaneously through the same IV line.
11	Methohexital	Secobarbital	Tretinoin	0.9687	The strong CYP2C8 inducer, Secobarbital, may increase the metabolism and clearance of oral Tretinoin. Consider alternate therapy to avoid failure of Tretinoin therapy or monitor for changes in Tretinoin effectiveness and adverse/toxic effects if Secobarbital is initiated, discontinued or dose changed.
12	Methohexital	Amobarbital	Voriconazole	0.9687	Amobarbital may reduce serum concentrations and efficacy of voriconazole. Concomitant voriconazole and long-acting barbiturates therapy is contraindicated.
13	Anisindione	Dicumarol	Acetohexamide	0.9667	The agent increases the effect of sulfonylurea
14	Anisindione	Dicumarol	Chlorpropamide	0.9667	The agent increase the effect of sulfonylurea
15	Anisindione	Dicumarol	Glibenclamide	0.9667	The agent increases the effect of sulfonylurea
16	Anisindione	Dicumarol	Gliclazide	0.9667	The agent increases the effect of sulfonylurea
17	Prochlorperazine	Trifluoperazine	Thiabendazole	0.9667	The strong CYP1A2 inhibitor, Thiabendazole, may increase the effects and toxicity of Trifluoperazine by decreasing Trifluoperazine metabolism and clearance. Monitor for changes in the therapeutic and adverse effects of Trifluoperazine if Thiabendazole is initiated, discontinued or dose changed.
18	Pirbuterol	Isoproterenol	Entacapone	0.9643	Entacapone increases the effect and toxicity of the sympathomimetic, isoproterenol.
19	Salbutamol	Pirbuterol	Acebutolol	0.963	Antagonism
20	Phenelzine	Isocarboxazid	L-Tryptophan	0.9625	Possible severe adverse reaction with this combination
21	Phenelzine	Isocarboxazid	Phenmetrazine	0.9625	Possible hypertensive crisis
22	Phenelzine	Isocarboxazid	Rizatriptan	0.9625	The MAO inhibitor increases the effect and toxicity of rizatriptan
23	Procaterol	Salbutamol	Oxprenolol	0.9615	Antagonism
24	Clomifene	Conjugated/Estrogens	Tipranavir	0.9583	Conjugated estrogens may increase the adverse dermatological effects (i.e. skin rash) of Tipranavir. Tipranavir may decrease the serum concentration Conjugated estrogens. Monitor for estrogen deficiency during concomitant therapy.
25	Penbutolol	Carteolol	Acetohexamide	0.9583	The beta-blocker, carteolol, may decrease symptoms of hypoglycemia.
26	Amitriptyline	Imipramine	Tamoxifen	0.9577	Imipramine may decrease the therapeutic effect of Tamoxifen by decreasing the production of active metabolites. Consider alternate therapy.
27	Amitriptyline	Imipramine	Tamsulosin	0.9577	Imipramine, a CYP2D6 inhibitor, may decrease the metabolism and clearance of Tamsulosin, a CYP2D6 substrate. Monitor for changes in therapeutic/adverse effects of Tamsulosin if Imipramine is initiated, discontinued, or dose changed.
28	Amitriptyline	Imipramine	Ticlopidine	0.9577	Ticlopidine may decrease the metabolism and clearance of Imipramine. Consider alternate therapy or monitor for adverse/toxic effects of Imipramine if Ticlopidine is initiated, discontinued or dose changed.
29	Dextroamphetamine	Methamphetamine	Terbinafine	0.9545	Terbinafine may reduce the metabolism and clearance of Methamphetamine. Consider alternate therapy or monitor for therapeutic/adverse effects of Methamphetamine if Terbinafine is initiated, discontinued or dose changed.
30	Phendimetrazine	Methamphetamine	Terbinafine	0.9545	Terbinafine may reduce the metabolism and clearance of Methamphetamine. Consider alternate therapy or monitor for therapeutic/adverse effects of Methamphetamine if Terbinafine is initiated, discontinued or dose changed.
31	Esmolol	Atenolol	Ampicillin	0.9474	Ampicillin decreases bioavailability of atenolol
32	Esmolol	Atenolol	Diltiazem	0.9474	Increased risk of bradycardia
33	Folic/Acid	Megestrol	Griseofulvin	0.9474	The enzyme inducer, griseofulvin, decreases the effect of the hormone, megestrol.
34	Betamethasone	Hydrocortisone	Colestipol	0.9444	Cholestyramine decreases the effect of hydrocortisone
35	Fosphenytoin	Phenytoin	Dasatinib	0.9444	Phenytoin may decrease the serum level and efficacy of dasatinib.
36	Fosphenytoin	Phenytoin	Praziquantel	0.9444	Markedly lower praziquantel levels
37	Fosphenytoin	Phenytoin	Sunitinib	0.9444	Possible decrease in sunitinib levels
38	Fosphenytoin	Phenytoin	Tipranavir	0.9444	Phenytoin decreases the concentration of Tipranavir. Monitor for decreased Tipranavir efficacy.
39	Fosphenytoin	Phenytoin	Tobramycin	0.9444	Increased risk of nephrotoxicity
40	Fosphenytoin	Phenytoin	Verapamil	0.9444	Verapamil may increase the serum concentration of Phenytoin by decreasing its metabolism. Monitor for changes in the therapeutic/adverse effects of Phenytoin if Verapamil is initiated, discontinued or dose changed.
41	Glisoxepide	Tolazamide	Amifostine	0.9444	Additive hypotensive effects may occur. At chemotherapeutic doses of Amifostine, Tolazamide should be withheld for 24 hours prior to Amifostine administration. Use caution at lower doses of Amifostine.
42	Glisoxepide	Glipizide	Tolbutamide	0.9444	Tolbutamide, a strong CYP2C9 inhibitor, may decrease the metabolism and clearance of Glipizide. Consider alternate therapy or monitor for changes in Glipizide therapeutic and adverse effects if Tolbutamide is initiated, discontinued or dose changed.
43	Mephentermine	Methoxamine	Guanethidine	0.9444	Methoxamine may decrease the effect of guanethidine.
44	Phenytoin	Fosphenytoin	Quinupristin	0.9444	This combination presents an increased risk of toxicity
45	Glycodiazine	Glisoxepide	Acebutolol	0.9412	The beta-blocker, acebutolol, may decrease symptoms of hypoglycemia.
46	Metaraminol	Dobutamine	Entacapone	0.9412	Entacapone increases the effect and toxicity of the sympathomimetic, dobutamine.
47	Netilmicin	Amikacin	Cefalotin	0.9412	Increased risk of nephrotoxicity
48	Amobarbital	Secobarbital	Tretinoin	0.9394	The strong CYP2C8 inducer, Secobarbital, may increase the metabolism and clearance of oral Tretinoin. Consider alternate therapy to avoid failure of Tretinoin therapy or monitor for changes in Tretinoin effectiveness and adverse/toxic effects if Secobarbital is initiated, discontinued or dose changed.
49	Butabarbital	Secobarbital	Tretinoin	0.9394	The strong CYP2C8 inducer, Secobarbital, may increase the metabolism and clearance of oral Tretinoin. Consider alternate therapy to avoid failure of Tretinoin therapy or monitor for changes in Tretinoin effectiveness and adverse/toxic effects if Secobarbital is initiated, discontinued or dose changed.
50	Butalbital	Secobarbital	Tretinoin	0.9394	The strong CYP2C8 inducer, Secobarbital, may increase the metabolism and clearance of oral Tretinoin. Consider alternate therapy to avoid failure of Tretinoin therapy or monitor for changes in Tretinoin effectiveness and adverse/toxic effects if Secobarbital is initiated, discontinued or dose changed.
51	Secobarbital	Amobarbital	Voriconazole	0.9394	Amobarbital may reduce serum concentrations and efficacy of voriconazole. Concomitant voriconazole and long-acting barbiturates therapy is contraindicated.
52	Gliclazide	Glibenclamide	Bosentan	0.9355	Increased risk of hepatic toxicity
53	Gliclazide	Glibenclamide	Diazoxide	0.9355	Antagonism.
54	Prochlorperazine	Perphenazine	Atomoxetine	0.9355	The CYP2D6 inhibitor could increase the effect and toxicity of atomoxetine
55	Prochlorperazine	Perphenazine	Terbinafine	0.9355	Terbinafine may reduce the metabolism and clearance of Perphenazine. Consider alternate therapy or monitor for therapeutic/adverse effects of Perphenazine if Terbinafine is initiated, discontinued or dose changed.
56	Estazolam	Clonazepam	Telithromycin	0.9333	Telithromycin may reduce clearance of Clonazepam. Consider alternate therapy or monitor for changes in the therapeutic/adverse effects of Clonazepam if Telithromycin is initiated, discontinued or dose changed.
57	Aprobarbital	Methylphenobarbital	Delavirdine	0.931	The anticonvulsant, methylphenobarbital, decreases the effect of delavirdine.
58	Aprobarbital	Methylphenobarbital	Verapamil	0.931	Methylphenobarbital, a CYP3A4 inducer, may increase the serum concentration of Verapamil, a CYP3A4 substrate. Monitor for changes in the therapeutic/adverse effects of Verapamil if Methylphenobarbital is initiated, discontinued or dose changed.
59	Butethal	Methylphenobarbital	Delavirdine	0.931	The anticonvulsant, methylphenobarbital, decreases the effect of delavirdine.
60	Butethal	Methylphenobarbital	Verapamil	0.931	Methylphenobarbital, a CYP3A4 inducer, may increase the serum concentration of Verapamil, a CYP3A4 substrate. Monitor for changes in the therapeutic/adverse effects of Verapamil if Methylphenobarbital is initiated, discontinued or dose changed.
61	Heptabarbital	Methylphenobarbital	Delavirdine	0.931	The anticonvulsant, methylphenobarbital, decreases the effect of delavirdine.
62	Heptabarbital	Methylphenobarbital	Verapamil	0.931	Methylphenobarbital, a CYP3A4 inducer, may increase the serum concentration of Verapamil, a CYP3A4 substrate. Monitor for changes in the therapeutic/adverse effects of Verapamil if Methylphenobarbital is initiated, discontinued or dose changed.
63	Hexobarbital	Methylphenobarbital	Delavirdine	0.931	The anticonvulsant, methylphenobarbital, decreases the effect of delavirdine.
64	Hexobarbital	Methylphenobarbital	Verapamil	0.931	Methylphenobarbital, a CYP3A4 inducer, may increase the serum concentration of Verapamil, a CYP3A4 substrate. Monitor for changes in the therapeutic/adverse effects of Verapamil if Methylphenobarbital is initiated, discontinued or dose changed.
65	Talbutal	Methylphenobarbital	Delavirdine	0.931	The anticonvulsant, methylphenobarbital, decreases the effect of delavirdine.
66	Talbutal	Methylphenobarbital	Verapamil	0.931	Methylphenobarbital, a CYP3A4 inducer, may increase the serum concentration of Verapamil, a CYP3A4 substrate. Monitor for changes in the therapeutic/adverse effects of Verapamil if Methylphenobarbital is initiated, discontinued or dose changed.
67	Nortriptyline	Imipramine	Tamoxifen	0.9296	Imipramine may decrease the therapeutic effect of Tamoxifen by decreasing the production of active metabolites. Consider alternate therapy.
68	Nortriptyline	Imipramine	Tamsulosin	0.9296	Imipramine, a CYP2D6 inhibitor, may decrease the metabolism and clearance of Tamsulosin, a CYP2D6 substrate. Monitor for changes in therapeutic/adverse effects of Tamsulosin if Imipramine is initiated, discontinued, or dose changed.
69	Nortriptyline	Imipramine	Ticlopidine	0.9296	Ticlopidine may decrease the metabolism and clearance of Imipramine. Consider alternate therapy or monitor for adverse/toxic effects of Imipramine if Ticlopidine is initiated, discontinued or dose changed.
70	Amitriptyline	Doxepin	Telithromycin	0.9286	Telithromycin may reduce clearance of Doxepin. Consider alternate therapy or monitor for changes in the therapeutic/adverse effects of Doxepin if Telithromycin is initiated, discontinued or dose changed.
71	Amitriptyline	Doxepin	Thiabendazole	0.9286	The strong CYP1A2 inhibitor, Thiabendazole, may increase the effects and toxicity of Doxepin by decreasing Doxepin metabolism and clearance. Monitor for changes in the therapeutic and adverse effects of Doxepin if Thiabendazole is initiated, discontinued or dose changed.
72	Doxepin	Amitriptyline	Duloxetine	0.9286	Possible increase in the levels of this agent when used with duloxetine
73	Doxepin	Amitriptyline	Fluconazole	0.9286	Fluconazole may increase the effect and toxicity of the tricyclic antidepressant, amitriptyline, by decreasing its metabolism. Additive QTc-prolonging effects may also occur. Monitor for changes in the therapeutic and adverse effects of amitriptyline if fluconazole is initiated, discontinued or dose changed. Monitor for the development of torsades de pointes during concomitant therapy.
74	Doxepin	Amitriptyline	Ketoconazole	0.9286	Ketoconazole, a moderate CYP2D6 inhibitor, may increase the serum concentration of amitriptyline by increasing its metabolism. Monitor for changes in the therapeutic and adverse effects of amitriptyline if ketoconazole is initiated, discontinued or dose changed.
75	Salbutamol	Isoproterenol	Entacapone	0.9286	Entacapone increases the effect and toxicity of the sympathomimetic, isoproterenol.
76	Procaterol	Pirbuterol	Acebutolol	0.9259	Antagonism
77	Demeclocycline	Minocycline	Bismuth/Subsalicylate	0.925	Formation of non-absorbable complexes
78	Demeclocycline	Minocycline	Magnesium/salicylate	0.925	Formation of non-absorbable complexes
79	Minocycline	Demeclocycline	Meticillin	0.925	Possible antagonism of action
80	Amoxapine	Nortriptyline	Carbamazepine	0.9242	Carbamazepine may decrease the serum concentration of the tricyclic antidepressant, nortriptyline, by increasing its metabolism. Monitor for changes in the therapeutic and adverse effects of nortriptyline if carbamazepine is initiated, discontinued or dose changed.
81	Amoxapine	Nortriptyline	Duloxetine	0.9242	Possible increase in the levels of this agent when used with duloxetine
82	Amoxapine	Nortriptyline	Fluconazole	0.9242	Fluconazole may increase the effect and toxicity of the tricyclic antidepressant, nortriptyline, by decreasing its metabolism. Additive QTc-prolonging effects may also occur. Monitor for changes in the therapeutic and adverse effects of nortriptyline if fluconazole is initiated, discontinued or dose changed. Monitor for the development of torsades de pointes during concomitant therapy.
83	Amoxapine	Nortriptyline	Ketoconazole	0.9242	Ketoconazole, a moderate CYP2D6 inhibitor, may increase the serum concentration of nortriptyline by increasing its metabolism. Monitor for changes in the therapeutic and adverse effects of nortriptyline if ketoconazole is initiated, discontinued or dose changed.
84	Amoxapine	Nortriptyline	Quinidine	0.9242	Additive QTc-prolonging effects may occur. Quinidine may also increase the serum concentration of the tricyclic antidepressant, nortriptyline, by decreasing its metabolism. Monitor for changes in the therapeutic and adverse effects of nortriptyline if quinidine is initiated, discontinued or dose changed. Monitor for the development of torsades de pointes during concomitant therapy.
85	Esmolol	Nadolol	Dyphylline	0.9231	Antagonism of action and increased effect of theophylline
86	Esmolol	Nadolol	Methyldopa	0.9231	Possible hypertensive crisis
87	Esmolol	Bisoprolol	Rifampin	0.9231	Rifampin may decrease the serum concentration of bisprolol by increasing its metabolism.
88	Esmolol	Bisoprolol	Telithromycin	0.9231	Telithromycin may reduce clearance of Bisoprolol. Consider alternate therapy or monitor for changes in the therapeutic/adverse effects of Bisoprolol if Telithromycin is initiated, discontinued or dose changed.
89	Esmolol	Nadolol	Theophylline	0.9231	Antagonism of action and increased effect of theophylline
90	Esmolol	Bisoprolol	Voriconazole	0.9231	Voriconazole, a strong CYP3A4 inhibitor, may increase the serum concentration of bisoprolol by decreasing its metabolism. Monitor for changes in the therapeutic and adverse effects of bisoprolol if voriconazole is initiated, discontinued or dose changed.
91	Tiagabine	Zonisamide	Methotrimeprazine	0.9231	Additive CNS depressant effects. Reduce zonisamide dose by half upon initiation of methotrimeprazine. Zonisamide dose may be adjusted once methotrimeprazine dose has been established. Monitor for increased CNS depression.
92	Zonisamide	Tiagabine	Miconazole	0.9231	The strong CYP3A4 inhibitor, Miconazole, may decrease the metabolism and clearance of Tiagabine, a CYP3A4 substrate. Consider alternate therapy or monitor for changes in the therapeutic/adverse effects of Tiagabine if Miconazole is initiated, discontinued or dose changed.
93	Esmolol	Oxprenolol	Practolol	0.9211	Antagonism
94	Dantrolene	Zonisamide	Amprenavir	0.92	Amprenavir, a strong CYP3A4 inhibitor, may increase the serum concentration of zonisamide by decreasing its metabolism. Consider alternate therapy or monitor for changes in the therapeutic and adverse effects of zonisamide if amprenavir is initiated, discontinued or dose changed.
95	Dantrolene	Zonisamide	Mefloquine	0.92	Mefloquine may decrease the serum concentration and therapeutic effect of zonisamide. Concomitant therapy is contraindicated in patients with history of convulsions.
96	Toremifene	Vorinostat	Azithromycin	0.9178	Additive QTc prolongation may occur. Consider alternate therapy or monitor for QTc prolongation as this can lead to Torsade de Pointes (TdP).
97	Toremifene	Vorinostat	Methotrimeprazine	0.9178	Additive QTc prolongation may occur. Consider alternate therapy or monitor for QTc prolongation as this can lead to Torsade de Pointes (TdP).
98	Vorinostat	Toremifene	Rifabutin	0.9178	The rifamycin decreases the effect of anti-estrogen
99	Vorinostat	Toremifene	Rifampin	0.9178	The rifamycin decreases the effect of anti-estrogen
100	Ceftriaxone	Cefotetan	Probenecid	0.9167	Probenecid increases the antibiotic's level
101	Dextroamphetamine	Benzphetamine	Telithromycin	0.913	Telithromycin may reduce clearance of Benzphetamine. Consider alternate therapy or monitor for changes in the therapeutic/adverse effects of Benzphetamine if Telithromycin is initiated, discontinued or dose changed.
102	Dextroamphetamine	Benzphetamine	Voriconazole	0.913	Voriconazole, a strong CYP3A4 inhibitor, may increase the serum concentration of benzphetamine by decreasing its metabolism. Monitor for changes in the therapeutic and adverse effects of benzphetamine if voriconazole is initiated, discontinued or dose changed.
103	Frovatriptan	Naratriptan	Isocarboxazid	0.913	MAO inhibitor increases the effects and toxicity of 5-HT agonist
104	Frovatriptan	Naratriptan	Phenelzine	0.913	The MAO inhibitor increases the effect and toxicity of 5-HT agonist
105	Phendimetrazine	Benzphetamine	Telithromycin	0.913	Telithromycin may reduce clearance of Benzphetamine. Consider alternate therapy or monitor for changes in the therapeutic/adverse effects of Benzphetamine if Telithromycin is initiated, discontinued or dose changed.
106	Phendimetrazine	Benzphetamine	Voriconazole	0.913	Voriconazole, a strong CYP3A4 inhibitor, may increase the serum concentration of benzphetamine by decreasing its metabolism. Monitor for changes in the therapeutic and adverse effects of benzphetamine if voriconazole is initiated, discontinued or dose changed.
107	Trimethobenzamide	Trospium	Cyclobenzaprine	0.913	Trospium and Cyclobenzaprine, two anticholinergics, may cause additive anticholinergic effects and enhanced adverse/toxic effects. Monitor for enhanced anticholinergic effects.
108	Trimethobenzamide	Trospium	Cyclopentolate	0.913	Trospium and Cyclopentolate, two anticholinergics, may cause additive anticholinergic effects and enhanced adverse/toxic effects. Monitor for enhanced anticholinergic effects.
109	Trimethobenzamide	Trospium	Cyproheptadine	0.913	Trospium and Cyproheptadine, two anticholinergics, may cause additive anticholinergic effects and enhanced adverse/toxic effects. Monitor for enhanced anticholinergic effects.
110	Trimethobenzamide	Trospium	Darifenacin	0.913	Trospium and Darifenacin, two anticholinergics, may cause additive anticholinergic effects and enhanced adverse/toxic effects. Monitor for enhanced anticholinergic effects.
111	Trimethobenzamide	Trospium	Desipramine	0.913	Trospium and Desipramine, two anticholinergics, may cause additive anticholinergic effects and enhanced adverse/toxic effects. Monitor for enhanced anticholinergic effects.
112	Trimethobenzamide	Trospium	Desloratadine	0.913	Trospium and Desloratadine, two anticholinergics, may cause additive anticholinergic effects and enhanced adverse/toxic effects. Monitor for enhanced anticholinergic effects.
113	Amoxapine	Doxepin	Mesoridazine	0.9104	Increased risk of cardiotoxicity and arrhythmias
114	Amoxapine	Doxepin	Telithromycin	0.9104	Telithromycin may reduce clearance of Doxepin. Consider alternate therapy or monitor for changes in the therapeutic/adverse effects of Doxepin if Telithromycin is initiated, discontinued or dose changed.
115	Amoxapine	Doxepin	Thiabendazole	0.9104	The strong CYP1A2 inhibitor, Thiabendazole, may increase the effects and toxicity of Doxepin by decreasing Doxepin metabolism and clearance. Monitor for changes in the therapeutic and adverse effects of Doxepin if Thiabendazole is initiated, discontinued or dose changed.
116	Amoxapine	Doxepin	Thioridazine	0.9104	Increased risk of cardiotoxicity and arrhythmias
117	Amoxapine	Clomipramine	Tamoxifen	0.9091	Clomipramine may decrease the therapeutic effect of Tamoxifen by decreasing the production of active metabolites. Consider alternate therapy.
118	Amoxapine	Clomipramine	Tamsulosin	0.9091	Clomipramine, a CYP2D6 inhibitor, may decrease the metabolism and clearance of Tamsulosin, a CYP2D6 substrate. Monitor for changes in therapeutic/adverse effects of Tamsulosin if Clomipramine is initiated, discontinued, or dose changed.
119	Amoxapine	Clomipramine	Ticlopidine	0.9091	Ticlopidine may decrease the metabolism and clearance of Clomipramine. Consider alternate therapy or monitor for adverse/toxic effects of Clomipramine if Ticlopidine is initiated, discontinued or dose changed.
120	Amoxicillin	Ampicillin	Atenolol	0.9091	Ampicillin decreases bioavailability of atenolol
121	Carbenicillin	Ampicillin	Atenolol	0.9091	Ampicillin decreases bioavailability of atenolol
122	Clavulanate	Ampicillin	Atenolol	0.9091	Ampicillin decreases bioavailability of atenolol
123	Clomipramine	Amoxapine	Lumefantrine	0.9091	Additive QTc-prolongation may occur. Concomitant therapy should be avoided.
124	Cloxacillin	Ampicillin	Atenolol	0.9091	Ampicillin decreases bioavailability of atenolol
125	Fenoprofen	Naproxen	Lithium	0.9091	The NSAID, naproxen, may decrease the renal excretion of lithium. Increased risk of lithium toxicity.
126	Flucloxacillin	Ampicillin	Atenolol	0.9091	Ampicillin decreases bioavailability of atenolol
127	Nabumetone	Naproxen	Lithium	0.9091	The NSAID, naproxen, may decrease the renal excretion of lithium. Increased risk of lithium toxicity.
128	Oxaprozin	Naproxen	Lithium	0.9091	The NSAID, naproxen, may decrease the renal excretion of lithium. Increased risk of lithium toxicity.
129	Penicillin/V	Ampicillin	Atenolol	0.9091	Ampicillin decreases bioavailability of atenolol
130	Perflutren	Arsenic/trioxide	Quinupristin	0.9091	This combination presents an increased risk of toxicity
131	Pivampicillin	Ampicillin	Atenolol	0.9091	Ampicillin decreases bioavailability of atenolol
132	Probucol	Arsenic/trioxide	Quinupristin	0.9091	This combination presents an increased risk of toxicity
133	Nadolol	Pindolol	Chlorpromazine	0.907	Increased effect of both drugs
134	Nadolol	Pindolol	Diltiazem	0.907	Increased risk of bradycardia
135	Nadolol	Pindolol	Mesoridazine	0.907	Increased risk of cardiotoxicity and arrhythmias
136	Nadolol	Pindolol	Thioridazine	0.907	Increased risk of cardiotoxicity and arrhythmias
137	Perphenazine	Trifluoperazine	Thiabendazole	0.9062	The strong CYP1A2 inhibitor, Thiabendazole, may increase the effects and toxicity of Trifluoperazine by decreasing Trifluoperazine metabolism and clearance. Monitor for changes in the therapeutic and adverse effects of Trifluoperazine if Thiabendazole is initiated, discontinued or dose changed.
138	Trifluoperazine	Perphenazine	Atomoxetine	0.9062	The CYP2D6 inhibitor could increase the effect and toxicity of atomoxetine
139	Trifluoperazine	Perphenazine	Terbinafine	0.9062	Terbinafine may reduce the metabolism and clearance of Perphenazine. Consider alternate therapy or monitor for therapeutic/adverse effects of Perphenazine if Terbinafine is initiated, discontinued or dose changed.
140	Bevantolol	Practolol	Acetohexamide	0.9048	The beta-blocker, practolol, may decrease symptoms of hypoglycemia.
141	Bevantolol	Practolol	Oxprenolol	0.9048	Antagonism
142	Chlordiazepoxide	Clorazepate	Amprenavir	0.9048	Increases the effect and toxicity of benzodiazepine
143	Chlordiazepoxide	Clorazepate	Fosamprenavir	0.9048	Amprenavir increases the effect and toxicity of benzodiazepine
144	Fluphenazine	Perphenazine	Donepezil	0.9032	Possible antagonism of action
145	Fluphenazine	Perphenazine	Galantamine	0.9032	Possible antagonism of action
146	Fluphenazine	Perphenazine	Rivastigmine	0.9032	Possible antagonism of action
147	Dexfenfluramine	Phentermine	Tramadol	0.9	Increased risk of serotonin syndrome. Monitor for symptoms of serotonin syndrome.
148	Dexfenfluramine	Phentermine	Trandolapril	0.9	Phentermine may reduce the efficacy of Trandolapril.
149	Dexfenfluramine	Phentermine	Triprolidine	0.9	Triprolidine may reduce the sedative effect of the antihistamine, Phentermine.
150	Diethylpropion	Phentermine	Tramadol	0.9	Increased risk of serotonin syndrome. Monitor for symptoms of serotonin syndrome.
151	Diethylpropion	Phentermine	Trandolapril	0.9	Phentermine may reduce the efficacy of Trandolapril.
152	Diethylpropion	Phentermine	Triprolidine	0.9	Triprolidine may reduce the sedative effect of the antihistamine, Phentermine.
153	Dolasetron	Perflutren	Lumefantrine	0.9	Additive QTc-prolongation may occur. Concomitant therapy should be avoided.
154	Esmolol	Labetalol	Cimetidine	0.9	Cimetidine may increase the serum concentration of labetolol by decreasing its metabolism.
155	Esmolol	Labetalol	Enflurane	0.9	Monitor arterial pressure closely
156	Esmolol	Labetalol	Halothane	0.9	Monitor arterial pressure closely
157	Esmolol	Labetalol	Isoflurane	0.9	Monitor arterial pressure closely
158	Etodolac	Fenoprofen	Telmisartan	0.9	Concomitant use of Telmisartan and Fenoprofen may increase the risk of acute renal failure and hyperkalemia. Monitor renal function at the beginning and during treatment.
159	Fenfluramine	Phentermine	Tramadol	0.9	Increased risk of serotonin syndrome. Monitor for symptoms of serotonin syndrome.
160	Fenfluramine	Phentermine	Trandolapril	0.9	Phentermine may reduce the efficacy of Trandolapril.
161	Fenfluramine	Phentermine	Triprolidine	0.9	Triprolidine may reduce the sedative effect of the antihistamine, Phentermine.
162	Kanamycin	Streptomycin	Tacrolimus	0.9	Additive renal impairment may occur during concomitant therapy with aminoglycosides such as Streptomycin. Use caution during concomitant therapy.
163	Mazindol	Phentermine	Tramadol	0.9	Increased risk of serotonin syndrome. Monitor for symptoms of serotonin syndrome.
164	Mazindol	Phentermine	Trandolapril	0.9	Phentermine may reduce the efficacy of Trandolapril.
165	Mazindol	Phentermine	Triprolidine	0.9	Triprolidine may reduce the sedative effect of the antihistamine, Phentermine.
166	Nadolol	Oxprenolol	Practolol	0.9	Antagonism
167	Nortriptyline	Doxepin	Telithromycin	0.9	Telithromycin may reduce clearance of Doxepin. Consider alternate therapy or monitor for changes in the therapeutic/adverse effects of Doxepin if Telithromycin is initiated, discontinued or dose changed.
168	Nortriptyline	Doxepin	Thiabendazole	0.9	The strong CYP1A2 inhibitor, Thiabendazole, may increase the effects and toxicity of Doxepin by decreasing Doxepin metabolism and clearance. Monitor for changes in the therapeutic and adverse effects of Doxepin if Thiabendazole is initiated, discontinued or dose changed.
169	Oxprenolol	Nadolol	Dyphylline	0.9	Antagonism of action and increased effect of theophylline
170	Oxprenolol	Nadolol	Theophylline	0.9	Antagonism of action and increased effect of theophylline
171	Clomipramine	Desipramine	Carbamazepine	0.899	Carbamazepine may decrease the serum concentration of the tricyclic antidepressant, desipramine, by increasing its metabolism. Monitor for changes in the therapeutic and adverse effects of desipramine if carbamazepine is initiated, discontinued or dose changed.
172	Clomipramine	Desipramine	Duloxetine	0.899	Possible increase in the levels of this agent when used with duloxetine
173	Clomipramine	Desipramine	Tipranavir	0.899	Tipranavir, co-administered with Ritonavir, may increase the concentration of Desipramine. Monitor Desipramine concentration and efficacy/toxicity and adjust dose as required.
174	Clomipramine	Desipramine	Tolterodine	0.899	Desipramine may decrease the metabolism and clearance of Tolterodine. Adjust Tolterodine dose and monitor for efficacy and toxicity.
175	Desipramine	Clomipramine	Thiabendazole	0.899	The strong CYP1A2 inhibitor, Thiabendazole, may increase the effects and toxicity of Clomipramine by decreasing Clomipramine metabolism and clearance. Monitor for changes in the therapeutic and adverse effects of Clomipramine if Thiabendazole is initiated, discontinued or dose changed.
176	Desipramine	Clomipramine	Ticlopidine	0.899	Ticlopidine may decrease the metabolism and clearance of Clomipramine. Consider alternate therapy or monitor for adverse/toxic effects of Clomipramine if Ticlopidine is initiated, discontinued or dose changed.
177	Acenocoumarol	Anisindione	Diclofenac	0.898	The NSAID, diclofenac, may increase the anticoagulant effect of anisindione.
178	Anisindione	Acenocoumarol	Sulindac	0.898	The NSAID, sulindac, may increase the anticoagulant effect of acenocoumarol. Consider alternate therapy or monitor for signs and symptoms of bleeding during concomitant therapy.
179	Anisindione	Acenocoumarol	Tamoxifen	0.898	Tamoxifen may increase the serum concentration of Acenocoumarol increasing the risk of bleeding. Concomitant therapy should be avoided.
180	Anisindione	Acenocoumarol	Testolactone	0.898	The androgen, Testolactone, may incrase the anticoagulant effect of the Vitamin K antagonist, Acenocoumarol. Monitor for changes in the therapeutic effect of Acenocoumarol if Testolactone is initiated, discontinued or dose changed.
181	Anisindione	Acenocoumarol	Testosterone/Propionate	0.898	The androgen, Testosterone, may incrase the anticoagulant effect of the Vitamin K antagonist, Acenocoumarol. Monitor for changes in the therapeutic effect of Acenocoumarol if Testosterone is initiated, discontinued or dose changed.
182	Anisindione	Acenocoumarol	Thiabendazole	0.898	The strong CYP1A2 inhibitor, Thiabendazole, may increase the effects and toxicity of Acenocoumarol by decreasing Acenocoumarol metabolism and clearance. Monitor for changes in the therapeutic and adverse effects of Acenocoumarol if Thiabendazole is initiated, discontinued or dose changed.
183	Anisindione	Acenocoumarol	Thiopental	0.898	Thiopental may increase the metabolism of the Vitamin K antagonist, Acenocoumarol. Acenocoumarol dose adjustment may be required.
184	Anisindione	Acenocoumarol	Tiaprofenic/acid	0.898	Increased risk of bleeding.
185	Anisindione	Acenocoumarol	Tolbutamide	0.898	Tolbutamide, a strong CYP2C9 inhibitor, may decrease the metabolism and clearance of Acenocoumarol. Consider alternate therapy or monitor for changes in Acenocoumarol therapeutic and adverse effects if Tolbutamide is initiated, discontinued or dose changed.
186	Anisindione	Acenocoumarol	Tolmetin	0.898	Increased risk of bleeding. Monitor for signs and symptoms of bleeding.
187	Anisindione	Acenocoumarol	Treprostinil	0.898	The prostacyclin analogue, Treprostinil, increases the risk of bleeding when combined with the anticoagulant, Acenocoumarol. Monitor for increased bleeding during concomitant thearpy.
188	Anisindione	Acenocoumarol	Trimetrexate	0.898	The anticoagulant effect of Acenocoumarol, a Vitamin K antagonist, may be altered by antineoplastics such as Trimetrexate. Monitor for changes in the anticoagulant effects of warfarin and other coumarin derivatives during concomitant use.
189	Anisindione	Acenocoumarol	Zafirlukast	0.898	Zafirlukast may inhibit the metabolism of the vitamin K antagonist Acenocoumarol and increase INR and risk of bleeding.
190	Azathioprine	Mercaptopurine	Thioguanine	0.895	Complete cross resistance may occur.
191	Dobutamine	Dopamine	Fosphenytoin	0.895	Risk of severe hypotension
192	Dobutamine	Dopamine	Phenytoin	0.895	Risk of severe hypotension
193	Glipizide	Tolazamide	Amifostine	0.895	Additive hypotensive effects may occur. At chemotherapeutic doses of Amifostine, Tolazamide should be withheld for 24 hours prior to Amifostine administration. Use caution at lower doses of Amifostine.
194	Mercaptopurine	Azathioprine	Trandolapril	0.895	Trandolapril may increase the risk of neutropenia. Monitor for increased toxic effects of Azathioprine if Trandolapril is initiated or dose increased.
195	Tadalafil	Vardenafil	Amiodarone	0.895	Increased risk of cardiotoxicity and arrhythmias
196	Tadalafil	Vardenafil	Erythromycin	0.895	The macrolide, erythromycin, may increase the effect and toxicity of vardenafil.
197	Tadalafil	Vardenafil	Procainamide	0.895	Increased risk of cardiotoxicity and arrhythmias
198	Tolazamide	Glipizide	Tolbutamide	0.895	Tolbutamide, a strong CYP2C9 inhibitor, may decrease the metabolism and clearance of Glipizide. Consider alternate therapy or monitor for changes in Glipizide therapeutic and adverse effects if Tolbutamide is initiated, discontinued or dose changed.
199	Vardenafil	Tadalafil	Rifampin	0.895	Rifampin reduces levels and efficacy of tadalafil
200	Procaterol	Isoproterenol	Entacapone	0.893	Entacapone increases the effect and toxicity of the sympathomimetic, isoproterenol.
201	Acebutolol	Oxprenolol	Methyldopa	0.892	Possible hypertensive crisis
202	Acebutolol	Oxprenolol	Practolol	0.892	Antagonism
203	Doxepin	Imipramine	Tamoxifen	0.89	Imipramine may decrease the therapeutic effect of Tamoxifen by decreasing the production of active metabolites. Consider alternate therapy.
204	Doxepin	Imipramine	Tamsulosin	0.89	Imipramine, a CYP2D6 inhibitor, may decrease the metabolism and clearance of Tamsulosin, a CYP2D6 substrate. Monitor for changes in therapeutic/adverse effects of Tamsulosin if Imipramine is initiated, discontinued, or dose changed.
205	Doxepin	Imipramine	Ticlopidine	0.89	Ticlopidine may decrease the metabolism and clearance of Imipramine. Consider alternate therapy or monitor for adverse/toxic effects of Imipramine if Ticlopidine is initiated, discontinued or dose changed.
206	Imipramine	Doxepin	Telithromycin	0.89	Telithromycin may reduce clearance of Doxepin. Consider alternate therapy or monitor for changes in the therapeutic/adverse effects of Doxepin if Telithromycin is initiated, discontinued or dose changed.
207	Imipramine	Doxepin	Thiabendazole	0.89	The strong CYP1A2 inhibitor, Thiabendazole, may increase the effects and toxicity of Doxepin by decreasing Doxepin metabolism and clearance. Monitor for changes in the therapeutic and adverse effects of Doxepin if Thiabendazole is initiated, discontinued or dose changed.
208	Amiloride	Triamterene	Drospirenone	0.889	Increased risk of hyperkaliemia
209	Amiloride	Triamterene	Indomethacin	0.889	Risk of acute renal impairment with this combination
210	Benazepril	Lisinopril	Clozapine	0.889	Lisinopril increases the effect and toxicity of clozapine
211	Benazepril	Enalapril	Rifampin	0.889	Rifampin decreases the effect of enalapril
212	Benazepril	Captopril	Terbinafine	0.889	Terbinafine may reduce the metabolism and clearance of Captopril. Consider alternate therapy or monitor for therapeutic/adverse effects of Captopril if Terbinafine is initiated, discontinued or dose changed.
213	Bendroflumethiazide	Chlorthalidone	Tenoxicam	0.889	Tenoxicam may antagonize the blood pressure lowering effect of Chlorthalidone. Monitor for changes in the therapeutic effect of Chlorthalidone if Tenoxicam is initiated, discontinued or dose changed.
214	Benztropine	Orphenadrine	Docetaxel	0.889	Orphenadrine may increase the serum levels and toxicity of docetaxel.
215	Benztropine	Trihexyphenidyl	Potassium/Chloride	0.889	The ulcerative effects of solid oral dosage forms of KCl may be enhanced by Trihexyphenidyl, an anticholinergic. Anticholinergics slow gastric emptying, increasing the contact time between the gastrointestinal mucosa and KCl. Prolonged exposure to KCl increases the risk of gastric and intestinal irritation and ulceration. Solid oral dosage forms of KCl should be avoided; alternatives include liqu…
216	Biperiden	Orphenadrine	Docetaxel	0.889	Orphenadrine may increase the serum levels and toxicity of docetaxel.
217	Biperiden	Trihexyphenidyl	Potassium/Chloride	0.889	The ulcerative effects of solid oral dosage forms of KCl may be enhanced by Trihexyphenidyl, an anticholinergic. Anticholinergics slow gastric emptying, increasing the contact time between the gastrointestinal mucosa and KCl. Prolonged exposure to KCl increases the risk of gastric and intestinal irritation and ulceration. Solid oral dosage forms of KCl should be avoided; alternatives include liqu…
218	Candesartan	Irbesartan	Tretinoin	0.889	The moderate CYP2C8 inhibitor, Irbesartan, may decrease the metabolism and clearance of oral Tretinoin. Monitor for changes in Tretinoin effectiveness and adverse/toxic effects if Irbesartan is initiated, discontinued to dose changed.
219	Clomipramine	Imipramine	Fluconazole	0.889	Fluconazole may increase the effect and toxicity of the tricyclic antidepressant, imipramine, by decreasing its metabolism. Additive QTc-prolonging effects may also occur. Monitor for changes in the therapeutic and adverse effects of imipramine if fluconazole is initiated, discontinued or dose changed. Monitor for the development of torsades de pointes during concomitant therapy.
220	Clomipramine	Imipramine	Ketoconazole	0.889	Ketoconazole, a moderate CYP2D6 inhibitor, may increase the serum concentration of imipramine by increasing its metabolism. Monitor for changes in the therapeutic and adverse effects of imipramine if ketoconazole is initiated, discontinued or dose changed.
221	Clomipramine	Imipramine	Mesoridazine	0.889	Increased risk of cardiotoxicity and arrhythmias
222	Clomipramine	Imipramine	Thioridazine	0.889	Increased risk of cardiotoxicity and arrhythmias
223	Dicyclomine	Orphenadrine	Docetaxel	0.889	Orphenadrine may increase the serum levels and toxicity of docetaxel.
224	Dicyclomine	Trihexyphenidyl	Potassium/Chloride	0.889	The ulcerative effects of solid oral dosage forms of KCl may be enhanced by Trihexyphenidyl, an anticholinergic. Anticholinergics slow gastric emptying, increasing the contact time between the gastrointestinal mucosa and KCl. Prolonged exposure to KCl increases the risk of gastric and intestinal irritation and ulceration. Solid oral dosage forms of KCl should be avoided; alternatives include liqu…
225	Domperidone	Dolasetron	Voriconazole	0.889	Additive QTc prolongation may occur. Consider alternate therapy or monitor for QTc prolongation as this can lead to Torsade de Pointes (TdP).
226	Fosinopril	Lisinopril	Clozapine	0.889	Lisinopril increases the effect and toxicity of clozapine
227	Fosinopril	Enalapril	Rifampin	0.889	Rifampin decreases the effect of enalapril
228	Fosinopril	Captopril	Terbinafine	0.889	Terbinafine may reduce the metabolism and clearance of Captopril. Consider alternate therapy or monitor for therapeutic/adverse effects of Captopril if Terbinafine is initiated, discontinued or dose changed.
229	Glycodiazine	Tolazamide	Amifostine	0.889	Additive hypotensive effects may occur. At chemotherapeutic doses of Amifostine, Tolazamide should be withheld for 24 hours prior to Amifostine administration. Use caution at lower doses of Amifostine.
230	Glycodiazine	Glipizide	Tolbutamide	0.889	Tolbutamide, a strong CYP2C9 inhibitor, may decrease the metabolism and clearance of Glipizide. Consider alternate therapy or monitor for changes in Glipizide therapeutic and adverse effects if Tolbutamide is initiated, discontinued or dose changed.
231	Glycopyrrolate	Orphenadrine	Docetaxel	0.889	Orphenadrine may increase the serum levels and toxicity of docetaxel.
232	Glycopyrrolate	Trihexyphenidyl	Potassium/Chloride	0.889	The ulcerative effects of solid oral dosage forms of KCl may be enhanced by Trihexyphenidyl, an anticholinergic. Anticholinergics slow gastric emptying, increasing the contact time between the gastrointestinal mucosa and KCl. Prolonged exposure to KCl increases the risk of gastric and intestinal irritation and ulceration. Solid oral dosage forms of KCl should be avoided; alternatives include liqu…
233	Hyoscyamine	Orphenadrine	Docetaxel	0.889	Orphenadrine may increase the serum levels and toxicity of docetaxel.
234	Hyoscyamine	Trihexyphenidyl	Potassium/Chloride	0.889	The ulcerative effects of solid oral dosage forms of KCl may be enhanced by Trihexyphenidyl, an anticholinergic. Anticholinergics slow gastric emptying, increasing the contact time between the gastrointestinal mucosa and KCl. Prolonged exposure to KCl increases the risk of gastric and intestinal irritation and ulceration. Solid oral dosage forms of KCl should be avoided; alternatives include liqu…
235	Metaraminol	Methoxamine	Tranylcypromine	0.889	The MAO inhibitor, Tranylcypromine, may increase the vasopressor effect of the alpha1-agonist, Methoxamine. Concomitant therapy should be avoided.
236	Metaraminol	Methoxamine	Trimipramine	0.889	Trimipramine may increase the vasopressor effect of the alpha1-agonist, Methoxamine. Avoid combination if possible. Monitor sympathetic response to therapy if used concomitantly.
237	Methacycline	Oxytetracycline	Ticarcillin	0.889	Oxytetracycline may reduce the effect of Ticarcillin by inhibiting bacterial growth. Ticarcillin exerts its effects on actively growing bacteria. To achieve synergism, Ticarcillin should be administered at least 2 hours prior to using Oxytetracycline.
238	Methacycline	Oxytetracycline	Tretinoin	0.889	Oxytetracycline may increase the adverse effects of oral Tretinoin. Increase risk of pseudotumour cerebri. Concurrent therapy should be avoided.
239	Metolazone	Chlorthalidone	Diazoxide	0.889	Significant hyperglycemic effect
240	Perindopril	Lisinopril	Clozapine	0.889	Lisinopril increases the effect and toxicity of clozapine
241	Perindopril	Enalapril	Rifampin	0.889	Rifampin decreases the effect of enalapril
242	Perindopril	Captopril	Terbinafine	0.889	Terbinafine may reduce the metabolism and clearance of Captopril. Consider alternate therapy or monitor for therapeutic/adverse effects of Captopril if Terbinafine is initiated, discontinued or dose changed.
243	Ramipril	Lisinopril	Clozapine	0.889	Lisinopril increases the effect and toxicity of clozapine
244	Ramipril	Enalapril	Rifampin	0.889	Rifampin decreases the effect of enalapril
245	Ramipril	Captopril	Terbinafine	0.889	Terbinafine may reduce the metabolism and clearance of Captopril. Consider alternate therapy or monitor for therapeutic/adverse effects of Captopril if Terbinafine is initiated, discontinued or dose changed.
246	Rolitetracycline	Oxytetracycline	Ticarcillin	0.889	Oxytetracycline may reduce the effect of Ticarcillin by inhibiting bacterial growth. Ticarcillin exerts its effects on actively growing bacteria. To achieve synergism, Ticarcillin should be administered at least 2 hours prior to using Oxytetracycline.
247	Rolitetracycline	Oxytetracycline	Tretinoin	0.889	Oxytetracycline may increase the adverse effects of oral Tretinoin. Increase risk of pseudotumour cerebri. Concurrent therapy should be avoided.
248	Triamterene	Amiloride	Quinidine	0.889	Amiloride decreases the antiarrhythmic effect of quinidine
249	Zonisamide	Zopiclone	Erythromycin	0.889	The macrolide antibiotic, erythromycin, may increase the serum concentration of zopiclone. Consider alternate therapy or monitor for changes in the therapeutic and adverse effects of zopiclone if erythromycin is initiated, discontinued or dose changed.
250	Zonisamide	Zopiclone	Tolbutamide	0.889	Tolbutamide, a strong CYP2C9 inhibitor, may decrease the metabolism and clearance of Zopiclone. Consider alternate therapy or monitor for changes in Zopiclone therapeutic and adverse effects if Tolbutamide is initiated, discontinued or dose changed.
251	Zopiclone	Zonisamide	Mefloquine	0.889	Mefloquine may decrease the serum concentration and therapeutic effect of zonisamide. Concomitant therapy is contraindicated in patients with history of convulsions.
252	Clomipramine	Doxepin	Telithromycin	0.886	Telithromycin may reduce clearance of Doxepin. Consider alternate therapy or monitor for changes in the therapeutic/adverse effects of Doxepin if Telithromycin is initiated, discontinued or dose changed.
253	Desipramine	Nortriptyline	Fluconazole	0.886	Fluconazole may increase the effect and toxicity of the tricyclic antidepressant, nortriptyline, by decreasing its metabolism. Additive QTc-prolonging effects may also occur. Monitor for changes in the therapeutic and adverse effects of nortriptyline if fluconazole is initiated, discontinued or dose changed. Monitor for the development of torsades de pointes during concomitant therapy.
254	Desipramine	Nortriptyline	Ketoconazole	0.886	Ketoconazole, a moderate CYP2D6 inhibitor, may increase the serum concentration of nortriptyline by increasing its metabolism. Monitor for changes in the therapeutic and adverse effects of nortriptyline if ketoconazole is initiated, discontinued or dose changed.
255	Desipramine	Nortriptyline	Lumefantrine	0.886	Additive QTc-prolongation may occur. Concomitant therapy should be avoided.
256	Methohexital	Pentobarbital	Telithromycin	0.886	Pentobarbital may decrease the plasma concentration of Telithromycin. Consider alternate therapy.
257	Methohexital	Pentobarbital	Temsirolimus	0.886	Pentobarbital may increase the metabolism of Temsirolimus decreasing its efficacy. Concomitant therapy should be avoided.
258	Methohexital	Pentobarbital	Tramadol	0.886	Pentobarbital may decrease the effect of Tramadol by increasing Tramadol metabolism and clearance.
259	Methohexital	Pentobarbital	Trazodone	0.886	The CYP3A4 inducer, Pentobarbital, may decrease Trazodone efficacy by increasing Trazodone metabolism and clearance. Monitor for changes in Trazodone efficacy/toxicity if Pentobarbital is initiated, discontinued or dose changed.
260	Nortriptyline	Desipramine	Tipranavir	0.886	Tipranavir, co-administered with Ritonavir, may increase the concentration of Desipramine. Monitor Desipramine concentration and efficacy/toxicity and adjust dose as required.
261	Nortriptyline	Desipramine	Tolterodine	0.886	Desipramine may decrease the metabolism and clearance of Tolterodine. Adjust Tolterodine dose and monitor for efficacy and toxicity.
262	Dantrolene	Zopiclone	Erythromycin	0.885	The macrolide antibiotic, erythromycin, may increase the serum concentration of zopiclone. Consider alternate therapy or monitor for changes in the therapeutic and adverse effects of zopiclone if erythromycin is initiated, discontinued or dose changed.
263	Dantrolene	Zopiclone	Tolbutamide	0.885	Tolbutamide, a strong CYP2C9 inhibitor, may decrease the metabolism and clearance of Zopiclone. Consider alternate therapy or monitor for changes in Zopiclone therapeutic and adverse effects if Tolbutamide is initiated, discontinued or dose changed.
264	Naratriptan	Almotriptan	Itraconazole	0.885	This potent CYP3A4 inhibitor increases the effect and toxicity of the triptan
265	Naratriptan	Almotriptan	Ketoconazole	0.885	This potent CYP3A4 inhibitor increases the effect and toxicity of the triptan
266	Naratriptan	Almotriptan	Voriconazole	0.885	Voriconazole, a strong CYP3A4 inhibitor, may increase the serum concentration of almotriptan by decreasing its metabolism. The initial and maximum doses should not exceed 6.25 mg and 12.5 mg, respectively during concomitant therapy. Concomitant therapy should be avoided in patients with impaired hepatic or renal function.
267	Teniposide	Tiagabine	Mefloquine	0.885	Mefloquine increases the risk of seizure and is contraindicated in persons with a history of convulsions. Possible reduction in the therapeutic effect of Tiagabine when used for other indications may also occur.
268	Teniposide	Tiagabine	Triprolidine	0.885	The CNS depressants, Triprolidine and Tiagabine, may increase adverse/toxic effects due to additivity. Monitor for increased CNS depressant effects during concomitant therapy.
269	Tiagabine	Teniposide	Quinupristin	0.885	This combination presents an increased risk of toxicity
270	Zolpidem	Zonisamide	Imatinib	0.885	Imatinib, a strong CYP3A4 inhibitor, may increase the serum concentration of zonisamide by decreasing its metabolism. Consider alternate therapy or monitor for changes in the therapeutic and adverse effects of zonisamide if imatinib is initiated, discontinued or dose changed.
271	Zolpidem	Zonisamide	Mefloquine	0.885	Mefloquine may decrease the serum concentration and therapeutic effect of zonisamide. Concomitant therapy is contraindicated in patients with history of convulsions.
272	Zonisamide	Zolpidem	Fluconazole	0.885	Fluconazole, a strong CYP3A4 inhibitor, may increase the serum concentration of zolpidem by decreasing its metabolism. Consider alternate therapy or monitor for changes in the therapeutic and adverse effects of zolpidem if fluconazole is initiated, discontinued or dose changed.
273	Vinblastine	Vincristine	Digoxin	0.882	The antineoplasic agent decreases the effect of digoxin
274	Vincristine	Vinblastine	Fosphenytoin	0.882	The antineoplasic agent decreases the effect of hydantoin
275	Vincristine	Vinblastine	Phenytoin	0.882	The antineoplasic agent decreases the effect of hydantoin
276	Vincristine	Vinblastine	Tolterodine	0.882	Vinblastine, a CYP3A4 inhibitor, may increase the serum concentration of Tolterodine by decreasing its metabolism. Poor CYP2D6 metabolizers metabolize Tolterodine via CYP3A4. A dose adjustment of Tolterodine may be required. Monitor for changes in the therapeutic/adverse effects of Tolterodine if Vinblastine is initiated, discontinued or dose changed.
277	Betaxolol	Carteolol	Methyldopa	0.88	Possible hypertensive crisis
278	Betaxolol	Carteolol	Theophylline	0.88	Antagonism of action and increased effect of theophylline
279	Carteolol	Betaxolol	Thiabendazole	0.88	The strong CYP1A2 inhibitor, Thiabendazole, may increase the effects and toxicity of Betaxolol by decreasing Betaxolol metabolism and clearance. Monitor for changes in the therapeutic and adverse effects of Betaxolol if Thiabendazole is initiated, discontinued or dose changed
280	Dantrolene	Zolpidem	Fluconazole	0.88	Fluconazole, a strong CYP3A4 inhibitor, may increase the serum concentration of zolpidem by decreasing its metabolism. Consider alternate therapy or monitor for changes in the therapeutic and adverse effects of zolpidem if fluconazole is initiated, discontinued or dose changed.
281	Atenolol	Nadolol	Dyphylline	0.878	Antagonism of action and increased effect of theophylline
282	Atenolol	Nadolol	Methyldopa	0.878	Possible hypertensive crisis
283	Atenolol	Bisoprolol	Rifampin	0.878	Rifampin may decrease the serum concentration of bisprolol by increasing its metabolism.
284	Atenolol	Bisoprolol	Telithromycin	0.878	Telithromycin may reduce clearance of Bisoprolol. Consider alternate therapy or monitor for changes in the therapeutic/adverse effects of Bisoprolol if Telithromycin is initiated, discontinued or dose changed.
285	Atenolol	Nadolol	Theophylline	0.878	Antagonism of action and increased effect of theophylline
286	Atenolol	Bisoprolol	Voriconazole	0.878	Voriconazole, a strong CYP3A4 inhibitor, may increase the serum concentration of bisoprolol by decreasing its metabolism. Monitor for changes in the therapeutic and adverse effects of bisoprolol if voriconazole is initiated, discontinued or dose changed.
287	Bisoprolol	Atenolol	Ampicillin	0.878	Ampicillin decreases bioavailability of atenolol
288	Bisoprolol	Atenolol	Diltiazem	0.878	Increased risk of bradycardia
289	Nadolol	Atenolol	Ampicillin	0.878	Ampicillin decreases bioavailability of atenolol
290	Desipramine	Imipramine	Mesoridazine	0.877	Increased risk of cardiotoxicity and arrhythmias
291	Desipramine	Imipramine	Thioridazine	0.877	Increased risk of cardiotoxicity and arrhythmias
292	Imipramine	Desipramine	Tipranavir	0.877	Tipranavir, co-administered with Ritonavir, may increase the concentration of Desipramine. Monitor Desipramine concentration and efficacy/toxicity and adjust dose as required.
293	Imipramine	Desipramine	Tolterodine	0.877	Desipramine may decrease the metabolism and clearance of Tolterodine. Adjust Tolterodine dose and monitor for efficacy and toxicity.
294	Atenolol	Oxprenolol	Practolol	0.875	Antagonism
295	Atropine	Benztropine	Rivastigmine	0.875	Possible antagonism of action
296	Benzphetamine	Methamphetamine	Terbinafine	0.875	Terbinafine may reduce the metabolism and clearance of Methamphetamine. Consider alternate therapy or monitor for therapeutic/adverse effects of Methamphetamine if Terbinafine is initiated, discontinued or dose changed.
297	Brompheniramine	Oxybutynin	Carbamazepine	0.875	Oxybutynin may cause carbamazepine toxicity
298	Brompheniramine	Benztropine	Haloperidol	0.875	The anticholinergic increases the risk of psychosis and tardive dyskinesia
299	Ceftazidime	Cefotaxime	Probenecid	0.875	Probenecid increases the antibiotic's level
300	Cilazapril	Benazepril	Tobramycin	0.875	Increased risk of nephrotoxicity
301	Clemastine	Oxybutynin	Carbamazepine	0.875	Oxybutynin may cause carbamazepine toxicity
302	Clemastine	Benztropine	Haloperidol	0.875	The anticholinergic increases the risk of psychosis and tardive dyskinesia
303	Clidinium	Benztropine	Rivastigmine	0.875	Possible antagonism of action
304	Cyclizine	Oxybutynin	Carbamazepine	0.875	Oxybutynin may cause carbamazepine toxicity
305	Cyclizine	Benztropine	Haloperidol	0.875	The anticholinergic increases the risk of psychosis and tardive dyskinesia
306	Eprosartan	Candesartan	Tobramycin	0.875	Increased risk of nephrotoxicity
307	Flavoxate	Oxybutynin	Carbamazepine	0.875	Oxybutynin may cause carbamazepine toxicity
308	Flavoxate	Benztropine	Haloperidol	0.875	The anticholinergic increases the risk of psychosis and tardive dyskinesia
309	Hydroxyzine	Oxybutynin	Carbamazepine	0.875	Oxybutynin may cause carbamazepine toxicity
310	Hydroxyzine	Benztropine	Haloperidol	0.875	The anticholinergic increases the risk of psychosis and tardive dyskinesia
311	Meclizine	Oxybutynin	Carbamazepine	0.875	Oxybutynin may cause carbamazepine toxicity
312	Meclizine	Benztropine	Haloperidol	0.875	The anticholinergic increases the risk of psychosis and tardive dyskinesia
313	Methamphetamine	Benzphetamine	Telithromycin	0.875	Telithromycin may reduce clearance of Benzphetamine. Consider alternate therapy or monitor for changes in the therapeutic/adverse effects of Benzphetamine if Telithromycin is initiated, discontinued or dose changed.
314	Methamphetamine	Benzphetamine	Voriconazole	0.875	Voriconazole, a strong CYP3A4 inhibitor, may increase the serum concentration of benzphetamine by decreasing its metabolism. Monitor for changes in the therapeutic and adverse effects of benzphetamine if voriconazole is initiated, discontinued or dose changed.
315	Methohexital	Methylphenobarbital	Delavirdine	0.875	The anticonvulsant, methylphenobarbital, decreases the effect of delavirdine.
316	Methylphenobarbital	Methohexital	Trimipramine	0.875	The barbiturate, Methohexital, may increase the metabolism and clearance of Trimipramine. Monitor for changes in the therapeutics and adverse effects of Trimipramine if Methohexital is initiated, discontinued or dose changed. Dose adjustments of Trimipramine may be required.
317	Methylphenobarbital	Methohexital	Triprolidine	0.875	The CNS depressants, Triprolidine and Methohexital, may increase adverse/toxic effects due to additivity. Monitor for increased CNS depressant effects during concomitant therapy.
318	Methylphenobarbital	Methohexital	Warfarin	0.875	Methohexital may decrease the serum concentration of warfarin by increasing its metabolism. Monitor for changes in the therapeutic and adverse effects of warfarin if methohexital is initiated, discontinued or dose changed.
319	Oxprenolol	Atenolol	Ampicillin	0.875	Ampicillin decreases bioavailability of atenolol
320	Oxprenolol	Atenolol	Diltiazem	0.875	Increased risk of bradycardia
321	Pivmecillinam	Etretinate	Methotrexate	0.875	Acitretin/etretinate increases the effect and toxicity of methotrexate
322	Procyclidine	Benztropine	Rivastigmine	0.875	Possible antagonism of action
323	Propantheline	Benztropine	Rivastigmine	0.875	Possible antagonism of action
324	Quinestrol	Chlorotrianisene	Raloxifene	0.875	Association not recommended
325	Quinestrol	Estrone	Tipranavir	0.875	Estropipate may increase the adverse dermatological effects (i.e. skin rash) of Tipranavir. Tipranavir may decrease the serum concentration Estropipate. Monitor for estrogen deficiency during concomitant therapy.
326	Scopolamine	Benztropine	Rivastigmine	0.875	Possible antagonism of action
327	Vincristine	Vinorelbine	Atomoxetine	0.875	The CYP2D6 inhibitor could increase the effect and toxicity of atomoxetine
328	Vinorelbine	Vincristine	Digoxin	0.875	The antineoplasic agent decreases the effect of digoxin
329	Vinorelbine	Vincristine	Fluconazole	0.875	Increases the effect and toxicity of anticancer agent
330	Vinorelbine	Vincristine	Mitomycin	0.875	Potentially severe lung toxicity
331	Acenocoumarol	Dicumarol	Acetohexamide	0.871	The agent increases the effect of sulfonylurea
332	Acenocoumarol	Dicumarol	Chlorpropamide	0.871	The agent increase the effect of sulfonylurea
333	Acenocoumarol	Dicumarol	Glibenclamide	0.871	The agent increases the effect of sulfonylurea
334	Acenocoumarol	Dicumarol	Gliclazide	0.871	The agent increases the effect of sulfonylurea
335	Aprobarbital	Methohexital	Trimipramine	0.871	The barbiturate, Methohexital, may increase the metabolism and clearance of Trimipramine. Monitor for changes in the therapeutics and adverse effects of Trimipramine if Methohexital is initiated, discontinued or dose changed. Dose adjustments of Trimipramine may be required.
336	Aprobarbital	Methohexital	Triprolidine	0.871	The CNS depressants, Triprolidine and Methohexital, may increase adverse/toxic effects due to additivity. Monitor for increased CNS depressant effects during concomitant therapy.
337	Aprobarbital	Methohexital	Warfarin	0.871	Methohexital may decrease the serum concentration of warfarin by increasing its metabolism. Monitor for changes in the therapeutic and adverse effects of warfarin if methohexital is initiated, discontinued or dose changed.
338	Butethal	Methohexital	Trimipramine	0.871	The barbiturate, Methohexital, may increase the metabolism and clearance of Trimipramine. Monitor for changes in the therapeutics and adverse effects of Trimipramine if Methohexital is initiated, discontinued or dose changed. Dose adjustments of Trimipramine may be required.
339	Butethal	Methohexital	Triprolidine	0.871	The CNS depressants, Triprolidine and Methohexital, may increase adverse/toxic effects due to additivity. Monitor for increased CNS depressant effects during concomitant therapy.
340	Butethal	Methohexital	Warfarin	0.871	Methohexital may decrease the serum concentration of warfarin by increasing its metabolism. Monitor for changes in the therapeutic and adverse effects of warfarin if methohexital is initiated, discontinued or dose changed.
341	Dicumarol	Acenocoumarol	Sulindac	0.871	The NSAID, sulindac, may increase the anticoagulant effect of acenocoumarol. Consider alternate therapy or monitor for signs and symptoms of bleeding during concomitant therapy.
342	Dicumarol	Acenocoumarol	Tamoxifen	0.871	Tamoxifen may increase the serum concentration of Acenocoumarol increasing the risk of bleeding. Concomitant therapy should be avoided.
343	Dicumarol	Acenocoumarol	Testolactone	0.871	The androgen, Testolactone, may incrase the anticoagulant effect of the Vitamin K antagonist, Acenocoumarol. Monitor for changes in the therapeutic effect of Acenocoumarol if Testolactone is initiated, discontinued or dose changed.
344	Dicumarol	Acenocoumarol	Testosterone/Propionate	0.871	The androgen, Testosterone, may incrase the anticoagulant effect of the Vitamin K antagonist, Acenocoumarol. Monitor for changes in the therapeutic effect of Acenocoumarol if Testosterone is initiated, discontinued or dose changed.
345	Dicumarol	Acenocoumarol	Thiabendazole	0.871	The strong CYP1A2 inhibitor, Thiabendazole, may increase the effects and toxicity of Acenocoumarol by decreasing Acenocoumarol metabolism and clearance. Monitor for changes in the therapeutic and adverse effects of Acenocoumarol if Thiabendazole is initiated, discontinued or dose changed.
346	Dicumarol	Acenocoumarol	Thiopental	0.871	Thiopental may increase the metabolism of the Vitamin K antagonist, Acenocoumarol. Acenocoumarol dose adjustment may be required.
347	Dicumarol	Acenocoumarol	Tiaprofenic/acid	0.871	Increased risk of bleeding.
348	Dicumarol	Acenocoumarol	Tolbutamide	0.871	Tolbutamide, a strong CYP2C9 inhibitor, may decrease the metabolism and clearance of Acenocoumarol. Consider alternate therapy or monitor for changes in Acenocoumarol therapeutic and adverse effects if Tolbutamide is initiated, discontinued or dose changed.
349	Dicumarol	Acenocoumarol	Tolmetin	0.871	Increased risk of bleeding. Monitor for signs and symptoms of bleeding.
350	Dicumarol	Acenocoumarol	Treprostinil	0.871	The prostacyclin analogue, Treprostinil, increases the risk of bleeding when combined with the anticoagulant, Acenocoumarol. Monitor for increased bleeding during concomitant thearpy.
351	Dicumarol	Acenocoumarol	Trimetrexate	0.871	The anticoagulant effect of Acenocoumarol, a Vitamin K antagonist, may be altered by antineoplastics such as Trimetrexate. Monitor for changes in the anticoagulant effects of warfarin and other coumarin derivatives during concomitant use.
352	Dicumarol	Acenocoumarol	Zafirlukast	0.871	Zafirlukast may inhibit the metabolism of the vitamin K antagonist Acenocoumarol and increase INR and risk of bleeding.
353	Heptabarbital	Methohexital	Trimipramine	0.871	The barbiturate, Methohexital, may increase the metabolism and clearance of Trimipramine. Monitor for changes in the therapeutics and adverse effects of Trimipramine if Methohexital is initiated, discontinued or dose changed. Dose adjustments of Trimipramine may be required.
354	Heptabarbital	Methohexital	Triprolidine	0.871	The CNS depressants, Triprolidine and Methohexital, may increase adverse/toxic effects due to additivity. Monitor for increased CNS depressant effects during concomitant therapy.
355	Heptabarbital	Methohexital	Warfarin	0.871	Methohexital may decrease the serum concentration of warfarin by increasing its metabolism. Monitor for changes in the therapeutic and adverse effects of warfarin if methohexital is initiated, discontinued or dose changed.
356	Hexobarbital	Methohexital	Trimipramine	0.871	The barbiturate, Methohexital, may increase the metabolism and clearance of Trimipramine. Monitor for changes in the therapeutics and adverse effects of Trimipramine if Methohexital is initiated, discontinued or dose changed. Dose adjustments of Trimipramine may be required.
357	Hexobarbital	Methohexital	Triprolidine	0.871	The CNS depressants, Triprolidine and Methohexital, may increase adverse/toxic effects due to additivity. Monitor for increased CNS depressant effects during concomitant therapy.
358	Hexobarbital	Methohexital	Warfarin	0.871	Methohexital may decrease the serum concentration of warfarin by increasing its metabolism. Monitor for changes in the therapeutic and adverse effects of warfarin if methohexital is initiated, discontinued or dose changed.
359	Talbutal	Methohexital	Trimipramine	0.871	The barbiturate, Methohexital, may increase the metabolism and clearance of Trimipramine. Monitor for changes in the therapeutics and adverse effects of Trimipramine if Methohexital is initiated, discontinued or dose changed. Dose adjustments of Trimipramine may be required.
360	Talbutal	Methohexital	Triprolidine	0.871	The CNS depressants, Triprolidine and Methohexital, may increase adverse/toxic effects due to additivity. Monitor for increased CNS depressant effects during concomitant therapy.
361	Talbutal	Methohexital	Warfarin	0.871	Methohexital may decrease the serum concentration of warfarin by increasing its metabolism. Monitor for changes in the therapeutic and adverse effects of warfarin if methohexital is initiated, discontinued or dose changed.
362	Acebutolol	Atenolol	Ampicillin	0.868	Ampicillin decreases bioavailability of atenolol
363	Acebutolol	Atenolol	Diltiazem	0.868	Increased risk of bradycardia
364	Amoxapine	Desipramine	Tipranavir	0.868	Tipranavir, co-administered with Ritonavir, may increase the concentration of Desipramine. Monitor Desipramine concentration and efficacy/toxicity and adjust dose as required.
365	Amoxapine	Desipramine	Tolterodine	0.868	Desipramine may decrease the metabolism and clearance of Tolterodine. Adjust Tolterodine dose and monitor for efficacy and toxicity.
366	Doxacurium	Atracurium	Quinidine	0.867	The quinine derivative increases the effect of the muscle relaxant
367	Doxacurium	Atracurium	Quinine	0.867	The quinine derivative increases the effect of the muscle relaxant
368	Mivacurium	Atracurium	Quinidine	0.867	The quinine derivative increases the effect of the muscle relaxant
369	Mivacurium	Atracurium	Quinine	0.867	The quinine derivative increases the effect of the muscle relaxant
370	Propiomazine	Promazine	Donepezil	0.867	Possible antagonism of action
371	Propiomazine	Promazine	Galantamine	0.867	Possible antagonism of action
372	Thiethylperazine	Promazine	Donepezil	0.867	Possible antagonism of action
373	Thiethylperazine	Promazine	Galantamine	0.867	Possible antagonism of action
374	Tubocurarine	Atracurium	Quinidine	0.867	The quinine derivative increases the effect of the muscle relaxant
375	Tubocurarine	Atracurium	Quinine	0.867	The quinine derivative increases the effect of the muscle relaxant
376	Mesoridazine	Thioridazine	Atomoxetine	0.866	The CYP2D6 inhibitor could increase the effect and toxicity of atomoxetine
377	Mesoridazine	Thioridazine	Bupropion	0.866	Inceases the effect and toxicity of thioridazine
378	Mesoridazine	Thioridazine	Duloxetine	0.866	Increased risk of cardiotoxicity and arrhythmias
379	Mesoridazine	Thioridazine	Ranolazine	0.866	Possible additive effect on QT prolongation
380	Mesoridazine	Thioridazine	Tamoxifen	0.866	Thioridazine may decrease the therapeutic effect of Tamoxifen by decreasing the production of active metabolites. Consider alternate therapy.
381	Mesoridazine	Thioridazine	Tamsulosin	0.866	Thioridazine, a CYP2D6 inhibitor, may decrease the metabolism and clearance of Tamsulosin, a CYP2D6 substrate. Monitor for changes in therapeutic/adverse effects of Tamsulosin if Thioridazine is initiated, discontinued, or dose changed.
382	Mesoridazine	Thioridazine	Telithromycin	0.866	Telithromycin may increase the QTc-prolonging effect of Thioridazine. Concomitant therapy should be avoided.
383	Mesoridazine	Thioridazine	Terbinafine	0.866	Terbinafine may increase serum concentrations of Thioridazine. Concomitant therapy is contraindicated.
384	Mesoridazine	Thioridazine	Ticlopidine	0.866	Ticlopidine may decrease the metabolism of Thioridazine. Concomitant therapy is contraindicated.
385	Mesoridazine	Thioridazine	Tramadol	0.866	Thioridazine may decrease the effect of Tramadol by decreasing active metabolite production.
386	Mesoridazine	Thioridazine	Tranylcypromine	0.866	Tranylcypromine, a CYP2D6 inhibitor, may decrease the metabolism and clearance of Thioridazine. Concomitant therapy is contraindicated.
387	Fenoterol	Epinephrine	Desvenlafaxine	0.864	Desvenlafaxine may increase the tachycardic and vasopressor effects of epinephrine. Consider alternate therapy or monitor for increased sympathomimetic effects, such as increased blood pressure, chest pain and headache.
388	Fenoterol	Epinephrine	Entacapone	0.864	Entacapone increases the effect and toxicity of the sympathomimetic, epinephrine.
389	Fenoterol	Epinephrine	Ergonovine	0.864	Possible marked increase of arterial pressure
390	Fenoterol	Epinephrine	Guanethidine	0.864	Epinephrine may decrease the effect of guanethidine.
391	Fenoterol	Epinephrine	Methylergonovine	0.864	Possible marked increase of arterial pressure
392	Fenoterol	Epinephrine	Venlafaxine	0.864	Venlafaxine may increase the tachycardic and vasopressor effects of epinephrine. Consider alternate therapy or monitor for increased sympathomimetic effects, such as increased blood pressure, chest pain and headache.
393	Orciprenaline	Epinephrine	Desvenlafaxine	0.864	Desvenlafaxine may increase the tachycardic and vasopressor effects of epinephrine. Consider alternate therapy or monitor for increased sympathomimetic effects, such as increased blood pressure, chest pain and headache.
394	Orciprenaline	Epinephrine	Entacapone	0.864	Entacapone increases the effect and toxicity of the sympathomimetic, epinephrine.
395	Orciprenaline	Epinephrine	Ergonovine	0.864	Possible marked increase of arterial pressure
396	Orciprenaline	Epinephrine	Guanethidine	0.864	Epinephrine may decrease the effect of guanethidine.
397	Orciprenaline	Epinephrine	Methylergonovine	0.864	Possible marked increase of arterial pressure
398	Orciprenaline	Epinephrine	Venlafaxine	0.864	Venlafaxine may increase the tachycardic and vasopressor effects of epinephrine. Consider alternate therapy or monitor for increased sympathomimetic effects, such as increased blood pressure, chest pain and headache.
399	Terbutaline	Epinephrine	Desvenlafaxine	0.864	Desvenlafaxine may increase the tachycardic and vasopressor effects of epinephrine. Consider alternate therapy or monitor for increased sympathomimetic effects, such as increased blood pressure, chest pain and headache.
400	Terbutaline	Epinephrine	Entacapone	0.864	Entacapone increases the effect and toxicity of the sympathomimetic, epinephrine.
401	Terbutaline	Epinephrine	Ergonovine	0.864	Possible marked increase of arterial pressure
402	Terbutaline	Epinephrine	Guanethidine	0.864	Epinephrine may decrease the effect of guanethidine.
403	Terbutaline	Epinephrine	Methylergonovine	0.864	Possible marked increase of arterial pressure
404	Terbutaline	Epinephrine	Venlafaxine	0.864	Venlafaxine may increase the tachycardic and vasopressor effects of epinephrine. Consider alternate therapy or monitor for increased sympathomimetic effects, such as increased blood pressure, chest pain and headache.
405	Amitriptyline	Desipramine	Tipranavir	0.861	Tipranavir, co-administered with Ritonavir, may increase the concentration of Desipramine. Monitor Desipramine concentration and efficacy/toxicity and adjust dose as required.
406	Amitriptyline	Desipramine	Tolterodine	0.861	Desipramine may decrease the metabolism and clearance of Tolterodine. Adjust Tolterodine dose and monitor for efficacy and toxicity.
407	Amobarbital	Pentobarbital	Telithromycin	0.861	Pentobarbital may decrease the plasma concentration of Telithromycin. Consider alternate therapy.
408	Amobarbital	Pentobarbital	Temsirolimus	0.861	Pentobarbital may increase the metabolism of Temsirolimus decreasing its efficacy. Concomitant therapy should be avoided.
409	Amobarbital	Pentobarbital	Tramadol	0.861	Pentobarbital may decrease the effect of Tramadol by increasing Tramadol metabolism and clearance.
410	Amobarbital	Pentobarbital	Trazodone	0.861	The CYP3A4 inducer, Pentobarbital, may decrease Trazodone efficacy by increasing Trazodone metabolism and clearance. Monitor for changes in Trazodone efficacy/toxicity if Pentobarbital is initiated, discontinued or dose changed.
411	Butabarbital	Pentobarbital	Telithromycin	0.861	Pentobarbital may decrease the plasma concentration of Telithromycin. Consider alternate therapy.
412	Butabarbital	Pentobarbital	Temsirolimus	0.861	Pentobarbital may increase the metabolism of Temsirolimus decreasing its efficacy. Concomitant therapy should be avoided.
413	Butabarbital	Pentobarbital	Tramadol	0.861	Pentobarbital may decrease the effect of Tramadol by increasing Tramadol metabolism and clearance.
414	Butabarbital	Pentobarbital	Trazodone	0.861	The CYP3A4 inducer, Pentobarbital, may decrease Trazodone efficacy by increasing Trazodone metabolism and clearance. Monitor for changes in Trazodone efficacy/toxicity if Pentobarbital is initiated, discontinued or dose changed.
415	Butalbital	Pentobarbital	Telithromycin	0.861	Pentobarbital may decrease the plasma concentration of Telithromycin. Consider alternate therapy.
416	Butalbital	Pentobarbital	Temsirolimus	0.861	Pentobarbital may increase the metabolism of Temsirolimus decreasing its efficacy. Concomitant therapy should be avoided.
417	Butalbital	Pentobarbital	Tramadol	0.861	Pentobarbital may decrease the effect of Tramadol by increasing Tramadol metabolism and clearance.
418	Butalbital	Pentobarbital	Trazodone	0.861	The CYP3A4 inducer, Pentobarbital, may decrease Trazodone efficacy by increasing Trazodone metabolism and clearance. Monitor for changes in Trazodone efficacy/toxicity if Pentobarbital is initiated, discontinued or dose changed.
419	Midazolam	Triazolam	Modafinil	0.861	Modafinil decreases the effect of triazolam
420	Midazolam	Triazolam	Nefazodone	0.861	Nefazodone increases the effect of triazolam
421	Pentobarbital	Secobarbital	Tretinoin	0.861	The strong CYP2C8 inducer, Secobarbital, may increase the metabolism and clearance of oral Tretinoin. Consider alternate therapy to avoid failure of Tretinoin therapy or monitor for changes in Tretinoin effectiveness and adverse/toxic effects if Secobarbital is initiated, discontinued or dose changed.
422	Pentobarbital	Amobarbital	Voriconazole	0.861	Amobarbital may reduce serum concentrations and efficacy of voriconazole. Concomitant voriconazole and long-acting barbiturates therapy is contraindicated.
423	Secobarbital	Pentobarbital	Telithromycin	0.861	Pentobarbital may decrease the plasma concentration of Telithromycin. Consider alternate therapy.
424	Secobarbital	Pentobarbital	Temsirolimus	0.861	Pentobarbital may increase the metabolism of Temsirolimus decreasing its efficacy. Concomitant therapy should be avoided.
425	Secobarbital	Pentobarbital	Tramadol	0.861	Pentobarbital may decrease the effect of Tramadol by increasing Tramadol metabolism and clearance.
426	Secobarbital	Pentobarbital	Trazodone	0.861	The CYP3A4 inducer, Pentobarbital, may decrease Trazodone efficacy by increasing Trazodone metabolism and clearance. Monitor for changes in Trazodone efficacy/toxicity if Pentobarbital is initiated, discontinued or dose changed.
427	Triazolam	Midazolam	Carbamazepine	0.861	Reduces the effect of the benzodiazepine
428	Triazolam	Midazolam	Docetaxel	0.861	Midazolam may increase the serum levels and toxicity of docetaxel.
429	Triazolam	Midazolam	Quinupristin	0.861	This combination presents an increased risk of toxicity
430	Atenolol	Labetalol	Cimetidine	0.857	Cimetidine may increase the serum concentration of labetolol by decreasing its metabolism.
431	Atenolol	Labetalol	Enflurane	0.857	Monitor arterial pressure closely
432	Atenolol	Labetalol	Halothane	0.857	Monitor arterial pressure closely
433	Atenolol	Labetalol	Isoflurane	0.857	Monitor arterial pressure closely
434	Bisoprolol	Nadolol	Dyphylline	0.857	Antagonism of action and increased effect of theophylline
435	Bisoprolol	Nadolol	Methyldopa	0.857	Possible hypertensive crisis
436	Bisoprolol	Nadolol	Theophylline	0.857	Antagonism of action and increased effect of theophylline
437	Carbinoxamine	Atropine	Haloperidol	0.857	The anticholinergic increases the risk of psychosis and tardive dyskinesia
438	Carbinoxamine	Brompheniramine	Rivastigmine	0.857	Possible antagonism of action
439	Carbinoxamine	Molindone	Tetrabenazine	0.857	May cause dopamine deficiency. Monitor for Tetrabenazine adverse effects.
440	Clindamycin	Lincomycin	Erythromycin	0.857	Possible antagonism of action with this combination
441	Dexbrompheniramine	Atropine	Haloperidol	0.857	The anticholinergic increases the risk of psychosis and tardive dyskinesia
442	Dexbrompheniramine	Brompheniramine	Rivastigmine	0.857	Possible antagonism of action
443	Dexbrompheniramine	Molindone	Tetrabenazine	0.857	May cause dopamine deficiency. Monitor for Tetrabenazine adverse effects.
444	Doxylamine	Atropine	Haloperidol	0.857	The anticholinergic increases the risk of psychosis and tardive dyskinesia
445	Doxylamine	Brompheniramine	Rivastigmine	0.857	Possible antagonism of action
446	Doxylamine	Molindone	Tetrabenazine	0.857	May cause dopamine deficiency. Monitor for Tetrabenazine adverse effects.
447	Ephedrine	Norepinephrine	Entacapone	0.857	Entacapone increases the effect and toxicity of the sympathomimetic, norepinephrine.
448	Ephedrine	Norepinephrine	Trimipramine	0.857	Trimipramine may increase the vasopressor effect of the direct-acting alpha-/beta-agonist, Norepinephrine. Avoid combination if possible. Monitor sympathetic response to therapy if used concomitantly.
449	Labetalol	Atenolol	Ampicillin	0.857	Ampicillin decreases bioavailability of atenolol
450	Labetalol	Atenolol	Diltiazem	0.857	Increased risk of bradycardia
451	Lincomycin	Clindamycin	Dihydroxyaluminium	0.857	The aluminium salt decreases the absorption of lincosamides
452	Methylscopolamine	Atropine	Haloperidol	0.857	The anticholinergic increases the risk of psychosis and tardive dyskinesia
453	Methylscopolamine	Brompheniramine	Rivastigmine	0.857	Possible antagonism of action
454	Methylscopolamine	Molindone	Tetrabenazine	0.857	May cause dopamine deficiency. Monitor for Tetrabenazine adverse effects.
455	Nadolol	Bisoprolol	Rifampin	0.857	Rifampin may decrease the serum concentration of bisprolol by increasing its metabolism.
456	Nadolol	Bisoprolol	Telithromycin	0.857	Telithromycin may reduce clearance of Bisoprolol. Consider alternate therapy or monitor for changes in the therapeutic/adverse effects of Bisoprolol if Telithromycin is initiated, discontinued or dose changed.
457	Nadolol	Bisoprolol	Voriconazole	0.857	Voriconazole, a strong CYP3A4 inhibitor, may increase the serum concentration of bisoprolol by decreasing its metabolism. Monitor for changes in the therapeutic and adverse effects of bisoprolol if voriconazole is initiated, discontinued or dose changed.
458	Norepinephrine	Ephedrine	Tranylcypromine	0.857	The MAO inhibitor, Tranylcypromine, may increase the vasopressor effect of Ephedrine. Concomitant therapy should be avoided.
459	Phenindamine	Atropine	Haloperidol	0.857	The anticholinergic increases the risk of psychosis and tardive dyskinesia
460	Phenindamine	Brompheniramine	Rivastigmine	0.857	Possible antagonism of action
461	Phenindamine	Molindone	Tetrabenazine	0.857	May cause dopamine deficiency. Monitor for Tetrabenazine adverse effects.
462	Bisoprolol	Oxprenolol	Practolol	0.854	Antagonism
463	Oxprenolol	Bisoprolol	Rifampin	0.854	Rifampin may decrease the serum concentration of bisprolol by increasing its metabolism.
464	Oxprenolol	Bisoprolol	Telithromycin	0.854	Telithromycin may reduce clearance of Bisoprolol. Consider alternate therapy or monitor for changes in the therapeutic/adverse effects of Bisoprolol if Telithromycin is initiated, discontinued or dose changed.
465	Oxprenolol	Bisoprolol	Voriconazole	0.854	Voriconazole, a strong CYP3A4 inhibitor, may increase the serum concentration of bisoprolol by decreasing its metabolism. Monitor for changes in the therapeutic and adverse effects of bisoprolol if voriconazole is initiated, discontinued or dose changed.
466	Zolpidem	Zopiclone	Erythromycin	0.852	The macrolide antibiotic, erythromycin, may increase the serum concentration of zopiclone. Consider alternate therapy or monitor for changes in the therapeutic and adverse effects of zopiclone if erythromycin is initiated, discontinued or dose changed.
467	Zolpidem	Zopiclone	Tolbutamide	0.852	Tolbutamide, a strong CYP2C9 inhibitor, may decrease the metabolism and clearance of Zopiclone. Consider alternate therapy or monitor for changes in Zopiclone therapeutic and adverse effects if Tolbutamide is initiated, discontinued or dose changed.
468	Zopiclone	Zolpidem	Fluconazole	0.852	Fluconazole, a strong CYP3A4 inhibitor, may increase the serum concentration of zolpidem by decreasing its metabolism. Consider alternate therapy or monitor for changes in the therapeutic and adverse effects of zolpidem if fluconazole is initiated, discontinued or dose changed.
469	Dobutamine	Norepinephrine	Desvenlafaxine	0.85	Desvenlafaxine may increase the tachycardic and vasopressor effects of norepinephrine. Consider alternate therapy or monitor for increased sympathomimetic effects, such as increased blood pressure, chest pain and headache.
470	Dobutamine	Norepinephrine	Trimipramine	0.85	Trimipramine may increase the vasopressor effect of the direct-acting alpha-/beta-agonist, Norepinephrine. Avoid combination if possible. Monitor sympathetic response to therapy if used concomitantly.
471	Dobutamine	Norepinephrine	Venlafaxine	0.85	Venlafaxine may increase the tachycardic and vasopressor effects of Norepinephrine. Consider alternate therapy or monitor for increased sympathomimetic effects, such as increased blood pressure, chest pain and headache.
472	Methoxamine	Ephedrine	Desvenlafaxine	0.85	Desvenlafaxine may increase the tachycardic and vasopressor effects of ephedrine. Consider alternate therapy or monitor for increased sympathomimetic effects, such as increased blood pressure, chest pain and headache.
473	Methoxamine	Ephedrine	Venlafaxine	0.85	Venlafaxine may increase the tachycardic and vasopressor effects of ephedrine. Consider alternate therapy or monitor for increased sympathomimetic effects, such as increased blood pressure, chest pain and headache.
474	Amobarbital	Methylphenobarbital	Delavirdine	0.848	The anticonvulsant, methylphenobarbital, decreases the effect of delavirdine.
475	Butabarbital	Methylphenobarbital	Delavirdine	0.848	The anticonvulsant, methylphenobarbital, decreases the effect of delavirdine.
476	Butalbital	Methylphenobarbital	Delavirdine	0.848	The anticonvulsant, methylphenobarbital, decreases the effect of delavirdine.
477	Methylphenobarbital	Secobarbital	Tretinoin	0.848	The strong CYP2C8 inducer, Secobarbital, may increase the metabolism and clearance of oral Tretinoin. Consider alternate therapy to avoid failure of Tretinoin therapy or monitor for changes in Tretinoin effectiveness and adverse/toxic effects if Secobarbital is initiated, discontinued or dose changed.
478	Methylphenobarbital	Amobarbital	Voriconazole	0.848	Amobarbital may reduce serum concentrations and efficacy of voriconazole. Concomitant voriconazole and long-acting barbiturates therapy is contraindicated.
479	Secobarbital	Methylphenobarbital	Delavirdine	0.848	The anticonvulsant, methylphenobarbital, decreases the effect of delavirdine.
480	Desipramine	Doxepin	Telithromycin	0.847	Telithromycin may reduce clearance of Doxepin. Consider alternate therapy or monitor for changes in the therapeutic/adverse effects of Doxepin if Telithromycin is initiated, discontinued or dose changed.
481	Doxepin	Desipramine	Tipranavir	0.847	Tipranavir, co-administered with Ritonavir, may increase the concentration of Desipramine. Monitor Desipramine concentration and efficacy/toxicity and adjust dose as required.
482	Doxepin	Desipramine	Tolterodine	0.847	Desipramine may decrease the metabolism and clearance of Tolterodine. Adjust Tolterodine dose and monitor for efficacy and toxicity.
483	Acebutolol	Nadolol	Dyphylline	0.846	Antagonism of action and increased effect of theophylline
484	Acebutolol	Bisoprolol	Rifampin	0.846	Rifampin may decrease the serum concentration of bisprolol by increasing its metabolism.
485	Acebutolol	Bisoprolol	Telithromycin	0.846	Telithromycin may reduce clearance of Bisoprolol. Consider alternate therapy or monitor for changes in the therapeutic/adverse effects of Bisoprolol if Telithromycin is initiated, discontinued or dose changed.
486	Acebutolol	Nadolol	Theophylline	0.846	Antagonism of action and increased effect of theophylline
487	Acebutolol	Bisoprolol	Voriconazole	0.846	Voriconazole, a strong CYP3A4 inhibitor, may increase the serum concentration of bisoprolol by decreasing its metabolism. Monitor for changes in the therapeutic and adverse effects of bisoprolol if voriconazole is initiated, discontinued or dose changed.
488	Dantrolene	Tiagabine	Miconazole	0.846	The strong CYP3A4 inhibitor, Miconazole, may decrease the metabolism and clearance of Tiagabine, a CYP3A4 substrate. Consider alternate therapy or monitor for changes in the therapeutic/adverse effects of Tiagabine if Miconazole is initiated, discontinued or dose changed.
489	Ethopropazine	Methdilazine	Terfenadine	0.846	Increased risk of cardiotoxicity and arrhythmias
490	Methdilazine	Ethopropazine	Haloperidol	0.846	The anticholinergic increases the risk of psychosis and tardive dyskinesia
491	Naproxen	Diflunisal	Indomethacin	0.846	Diflunisal increases the effect and toxicity of indomethacin
492	Naproxen	Diflunisal	Probenecid	0.846	Probenecid increases toxicity of diflunisal
493	Nitroglycerin	Isosorbide/Dinitrate	Telithromycin	0.846	Telithromycin may reduce clearance of Isosorbide Dinitrate. Consider alternate therapy or monitor for changes in the therapeutic/adverse effects of Isosorbide Dinitrate if Telithromycin is initiated, discontinued or dose changed.
494	Nitroglycerin	Isosorbide/Dinitrate	Voriconazole	0.846	Voriconazole, a strong CYP3A4 inhibitor, may increase the serum concentration of isosorbide dinitrate by decreasing its metabolism. Monitor for changes in the therapeutic and adverse effects of isosorbide dinitrate if voriconazole is initiated, discontinued or dose changed.
495	Amprenavir	Fosamprenavir	Bromazepam	0.844	Fosamprenavir, a strong CYP3A4 inhibitor, may increase the serum concentration of bromazepam by decreasing its metabolism. Consider alternate therapy or monitor for changes in the therapeutic and adverse effects of bromazepam if fosamprenavir is initiated, discontinued or dose changed. Dosage adjustments may be required.
496	Amprenavir	Fosamprenavir	Tipranavir	0.844	Tipranavir, co-administered with Ritonavir, may decrease the plasma concentration of Fosamprenavir. Consider alternate therapy.
497	Aprobarbital	Secobarbital	Tretinoin	0.844	The strong CYP2C8 inducer, Secobarbital, may increase the metabolism and clearance of oral Tretinoin. Consider alternate therapy to avoid failure of Tretinoin therapy or monitor for changes in Tretinoin effectiveness and adverse/toxic effects if Secobarbital is initiated, discontinued or dose changed.
498	Aprobarbital	Amobarbital	Voriconazole	0.844	Amobarbital may reduce serum concentrations and efficacy of voriconazole. Concomitant voriconazole and long-acting barbiturates therapy is contraindicated.
499	Butethal	Secobarbital	Tretinoin	0.844	The strong CYP2C8 inducer, Secobarbital, may increase the metabolism and clearance of oral Tretinoin. Consider alternate therapy to avoid failure of Tretinoin therapy or monitor for changes in Tretinoin effectiveness and adverse/toxic effects if Secobarbital is initiated, discontinued or dose changed.
500	Butethal	Amobarbital	Voriconazole	0.844	Amobarbital may reduce serum concentrations and efficacy of voriconazole. Concomitant voriconazole and long-acting barbiturates therapy is contraindicated.
501	Fosamprenavir	Amprenavir	Bismuth/Subsalicylate	0.844	The antiacid decreases the absorption of amprenavir
502	Fosamprenavir	Amprenavir	Dihydroxyaluminium	0.844	The antiacid decreases the absorption of amprenavir
503	Fosamprenavir	Amprenavir	Disulfiram	0.844	Increased risk of side effects (oral solution)
504	Fosamprenavir	Amprenavir	Ethinyl/Estradiol	0.844	Amprenavir could decrease the contraceptive efficacy
505	Fosamprenavir	Amprenavir	Mestranol	0.844	Amprenavir could decrease the contraceptive efficacy
506	Fosamprenavir	Amprenavir	Metronidazole	0.844	Increased risk of side effects (oral solution)
507	Fosamprenavir	Amprenavir	Vitamin/E	0.844	Increased serum levels of vitamin E
508	Heptabarbital	Secobarbital	Tretinoin	0.844	The strong CYP2C8 inducer, Secobarbital, may increase the metabolism and clearance of oral Tretinoin. Consider alternate therapy to avoid failure of Tretinoin therapy or monitor for changes in Tretinoin effectiveness and adverse/toxic effects if Secobarbital is initiated, discontinued or dose changed.
509	Heptabarbital	Amobarbital	Voriconazole	0.844	Amobarbital may reduce serum concentrations and efficacy of voriconazole. Concomitant voriconazole and long-acting barbiturates therapy is contraindicated.
510	Hexobarbital	Secobarbital	Tretinoin	0.844	The strong CYP2C8 inducer, Secobarbital, may increase the metabolism and clearance of oral Tretinoin. Consider alternate therapy to avoid failure of Tretinoin therapy or monitor for changes in Tretinoin effectiveness and adverse/toxic effects if Secobarbital is initiated, discontinued or dose changed.
511	Hexobarbital	Amobarbital	Voriconazole	0.844	Amobarbital may reduce serum concentrations and efficacy of voriconazole. Concomitant voriconazole and long-acting barbiturates therapy is contraindicated.
512	Talbutal	Secobarbital	Tretinoin	0.844	The strong CYP2C8 inducer, Secobarbital, may increase the metabolism and clearance of oral Tretinoin. Consider alternate therapy to avoid failure of Tretinoin therapy or monitor for changes in Tretinoin effectiveness and adverse/toxic effects if Secobarbital is initiated, discontinued or dose changed.
513	Talbutal	Amobarbital	Voriconazole	0.844	Amobarbital may reduce serum concentrations and efficacy of voriconazole. Concomitant voriconazole and long-acting barbiturates therapy is contraindicated.
514	Dobutamine	Methoxamine	Tranylcypromine	0.842	The MAO inhibitor, Tranylcypromine, may increase the vasopressor effect of the alpha1-agonist, Methoxamine. Concomitant therapy should be avoided.
515	Metaraminol	Ephedrine	Desvenlafaxine	0.842	Desvenlafaxine may increase the tachycardic and vasopressor effects of ephedrine. Consider alternate therapy or monitor for increased sympathomimetic effects, such as increased blood pressure, chest pain and headache.
516	Metaraminol	Dopamine	Fosphenytoin	0.842	Risk of severe hypotension
517	Metaraminol	Dopamine	Phenytoin	0.842	Risk of severe hypotension
518	Metaraminol	Ephedrine	Venlafaxine	0.842	Venlafaxine may increase the tachycardic and vasopressor effects of ephedrine. Consider alternate therapy or monitor for increased sympathomimetic effects, such as increased blood pressure, chest pain and headache.
519	Methoxamine	Dobutamine	Entacapone	0.842	Entacapone increases the effect and toxicity of the sympathomimetic, dobutamine.
520	Atenolol	Pindolol	Chlorpromazine	0.841	Increased effect of both drugs
521	Atenolol	Pindolol	Mesoridazine	0.841	Increased risk of cardiotoxicity and arrhythmias
522	Atenolol	Pindolol	Thioridazine	0.841	Increased risk of cardiotoxicity and arrhythmias
523	Pindolol	Atenolol	Ampicillin	0.841	Ampicillin decreases bioavailability of atenolol
524	Primidone	Phenobarbital	Dasatinib	0.841	Phenobarbital may decrease the serum level and efficacy of dasatinib.
525	Primidone	Phenobarbital	Delavirdine	0.841	The anticonvulsant, phenobarbital, decreases the effect of delavirdine.
526	Primidone	Phenobarbital	Disopyramide	0.841	Phenobarbital decreases levels of disopyramide
527	Primidone	Phenobarbital	Imatinib	0.841	Phenobarbital decreases levels of imatinib
528	Primidone	Phenobarbital	Itraconazole	0.841	The barbiturate, phenobarbital, decreases the effect of itraconazole.
529	Primidone	Phenobarbital	Sunitinib	0.841	Possible decrease in sunitinib levels
530	Primidone	Phenobarbital	Tacrolimus	0.841	Phenobarbital may decrease the blood concentration of Tacrolimus. Monitor for changes in the therapeutic/toxic effects of Tacrolimus if Phenobarbital therapy is initiated, discontinued or altered.
531	Primidone	Phenobarbital	Ticlopidine	0.841	Ticlopidine may decrease the metabolism and clearance of Phenobarbital. Consider alternate therapy or monitor for adverse/toxic effects of Phenobarbital if Ticlopidine is initiated, discontinued or dose changed.
532	Primidone	Phenobarbital	Tipranavir	0.841	Phenobarbial decreases the concentration of Tipranavir. Monitor for decreased Tipranavir efficacy.
533	Primidone	Phenobarbital	Trimipramine	0.841	The barbiturate, Phenobarbital, may increase the metabolism and clearance of Trimipramine. Monitor for changes in the therapeutics and adverse effects of Trimipramine if Phenobarbital is initiated, discontinued or dose changed. Dose adjustments of Trimipramine may be required.
534	Penbutolol	Betaxolol	Thiabendazole	0.84	The strong CYP1A2 inhibitor, Thiabendazole, may increase the effects and toxicity of Betaxolol by decreasing Betaxolol metabolism and clearance. Monitor for changes in the therapeutic and adverse effects of Betaxolol if Thiabendazole is initiated, discontinued or dose changed
535	Bisoprolol	Labetalol	Cimetidine	0.837	Cimetidine may increase the serum concentration of labetolol by decreasing its metabolism.
536	Bisoprolol	Labetalol	Enflurane	0.837	Monitor arterial pressure closely
537	Bisoprolol	Labetalol	Halothane	0.837	Monitor arterial pressure closely
538	Bisoprolol	Labetalol	Isoflurane	0.837	Monitor arterial pressure closely
539	Esmolol	Pindolol	Chlorpromazine	0.837	Increased effect of both drugs
540	Esmolol	Pindolol	Mesoridazine	0.837	Increased risk of cardiotoxicity and arrhythmias
541	Esmolol	Pindolol	Thioridazine	0.837	Increased risk of cardiotoxicity and arrhythmias
542	Labetalol	Nadolol	Dyphylline	0.837	Antagonism of action and increased effect of theophylline
543	Labetalol	Nadolol	Methyldopa	0.837	Possible hypertensive crisis
544	Labetalol	Bisoprolol	Rifampin	0.837	Rifampin may decrease the serum concentration of bisprolol by increasing its metabolism.
545	Labetalol	Bisoprolol	Telithromycin	0.837	Telithromycin may reduce clearance of Bisoprolol. Consider alternate therapy or monitor for changes in the therapeutic/adverse effects of Bisoprolol if Telithromycin is initiated, discontinued or dose changed.
546	Labetalol	Nadolol	Theophylline	0.837	Antagonism of action and increased effect of theophylline
547	Labetalol	Bisoprolol	Voriconazole	0.837	Voriconazole, a strong CYP3A4 inhibitor, may increase the serum concentration of bisoprolol by decreasing its metabolism. Monitor for changes in the therapeutic and adverse effects of bisoprolol if voriconazole is initiated, discontinued or dose changed.
548	Nadolol	Labetalol	Cimetidine	0.837	Cimetidine may increase the serum concentration of labetolol by decreasing its metabolism.
549	Nadolol	Labetalol	Enflurane	0.837	Monitor arterial pressure closely
550	Nadolol	Labetalol	Halothane	0.837	Monitor arterial pressure closely
551	Nadolol	Labetalol	Isoflurane	0.837	Monitor arterial pressure closely
552	Amoxicillin	Penicillin/G	Mesoridazine	0.833	Increased risk of cardiotoxicity and arrhythmias
553	Amoxicillin	Penicillin/G	Thioridazine	0.833	Increased risk of cardiotoxicity and arrhythmias
554	Azlocillin	Bacampicillin	Methotrexate	0.833	The penicillin increases the effect and toxicity of methotrexate
555	Aztreonam	Bacampicillin	Methotrexate	0.833	The penicillin increases the effect and toxicity of methotrexate
556	Betaxolol	Practolol	Oxprenolol	0.833	Antagonism
557	Carbenicillin	Penicillin/G	Mesoridazine	0.833	Increased risk of cardiotoxicity and arrhythmias
558	Carbenicillin	Penicillin/G	Thioridazine	0.833	Increased risk of cardiotoxicity and arrhythmias
559	Clavulanate	Penicillin/G	Mesoridazine	0.833	Increased risk of cardiotoxicity and arrhythmias
560	Clavulanate	Penicillin/G	Thioridazine	0.833	Increased risk of cardiotoxicity and arrhythmias
561	Cloxacillin	Penicillin/G	Mesoridazine	0.833	Increased risk of cardiotoxicity and arrhythmias
562	Cloxacillin	Penicillin/G	Thioridazine	0.833	Increased risk of cardiotoxicity and arrhythmias
563	Cyclacillin	Bacampicillin	Methotrexate	0.833	The penicillin increases the effect and toxicity of methotrexate
564	Flucloxacillin	Penicillin/G	Mesoridazine	0.833	Increased risk of cardiotoxicity and arrhythmias
565	Flucloxacillin	Penicillin/G	Thioridazine	0.833	Increased risk of cardiotoxicity and arrhythmias
566	Hetacillin	Bacampicillin	Methotrexate	0.833	The penicillin increases the effect and toxicity of methotrexate
567	Labetalol	Oxprenolol	Practolol	0.833	Antagonism
568	Lapatinib	Nilotinib	Tamoxifen	0.833	Nilotinib may decrease the therapeutic effect of Tamoxifen by decreasing the production of active metabolites. Consider alternate therapy.
569	Nilotinib	Lapatinib	Tolterodine	0.833	Lapatinib may decrease the metabolism and clearance of Tolterodine. Adjust Tolterodine dose and monitor for efficacy and toxicity.
570	Nilotinib	Lapatinib	Trazodone	0.833	The CYP3A4 inhibitor, Lapatinib, may increase Trazodone efficacy/toxicity by decreasing Trazodone metabolism and clearance. Monitor for changes in Trazodone efficacy/toxicity if Lapatinib is initiated, discontinued or dose changed.
571	Oxacillin	Bacampicillin	Methotrexate	0.833	The penicillin increases the effect and toxicity of methotrexate
572	Oxprenolol	Labetalol	Cimetidine	0.833	Cimetidine may increase the serum concentration of labetolol by decreasing its metabolism.
573	Oxprenolol	Labetalol	Enflurane	0.833	Monitor arterial pressure closely
574	Oxprenolol	Labetalol	Halothane	0.833	Monitor arterial pressure closely
575	Oxprenolol	Labetalol	Isoflurane	0.833	Monitor arterial pressure closely
576	Penicillin/V	Penicillin/G	Mesoridazine	0.833	Increased risk of cardiotoxicity and arrhythmias
577	Penicillin/V	Penicillin/G	Thioridazine	0.833	Increased risk of cardiotoxicity and arrhythmias
578	Perflutren	Ibutilide	Cisapride	0.833	Increased risk of cardiotoxicity and arrhythmias
579	Perflutren	Ibutilide	Ranolazine	0.833	Possible additive effect on QT prolongation
580	Pivampicillin	Penicillin/G	Mesoridazine	0.833	Increased risk of cardiotoxicity and arrhythmias
581	Pivampicillin	Penicillin/G	Thioridazine	0.833	Increased risk of cardiotoxicity and arrhythmias
582	Practolol	Betaxolol	Terazosin	0.833	Increased risk of hypotension. Initiate concomitant therapy cautiously.
583	Practolol	Betaxolol	Thiabendazole	0.833	The strong CYP1A2 inhibitor, Thiabendazole, may increase the effects and toxicity of Betaxolol by decreasing Betaxolol metabolism and clearance. Monitor for changes in the therapeutic and adverse effects of Betaxolol if Thiabendazole is initiated, discontinued or dose changed
584	Practolol	Betaxolol	Treprostinil	0.833	Additive hypotensive effect. Monitor antihypertensive therapy during concomitant use.
585	Probucol	Ibutilide	Cisapride	0.833	Increased risk of cardiotoxicity and arrhythmias
586	Probucol	Ibutilide	Ranolazine	0.833	Possible additive effect on QT prolongation
587	Tazobactam	Bacampicillin	Methotrexate	0.833	The penicillin increases the effect and toxicity of methotrexate
588	Ibuprofen	Indomethacin	Diflunisal	0.829	Increases the effect and toxicity of indomethacin
589	Ibuprofen	Indomethacin	Losartan	0.829	Indomethacin decreases the effect of losartan
590	Ibuprofen	Indomethacin	Probenecid	0.829	Probenecid increases the effect/toxicity of indomethacin
591	Ibuprofen	Indomethacin	Telmisartan	0.829	Concomitant use of Telmisartan and Indomethacin may increase the risk of acute renal failure and hyperkalemia. Monitor renal function at the beginning and during treatment.
592	Ibuprofen	Indomethacin	Timolol	0.829	Risk of inhibition of renal prostaglandins
593	Ibuprofen	Indomethacin	Triamterene	0.829	Risk of acute renal impairment with this combination
594	Indomethacin	Ibuprofen	Acetylsalicylic/acid	0.829	Concomitant therapy of the NSAID, ketoprofen, and acetylsalicylic acid may result in additive adverse/toxic effects (e.g. GI bleeding). The NSAID may also limit the cardioprotective effect of acetylsalicylic acid. Occasional concomitant use may not cause clinically significant problems, but regular, frequent concomitant therapy is not recommended.
595	Teniposide	Vinorelbine	Aprepitant	0.828	Aprepitant may change levels of the chemotherapy agent, vinorelbine.
596	Teniposide	Vinorelbine	Atomoxetine	0.828	The CYP2D6 inhibitor could increase the effect and toxicity of atomoxetine
597	Teniposide	Vinorelbine	Dirithromycin	0.828	Dirithromycin, a CYP3A4 and p-glycoprotein inhibitor, may increase the Vinorelbine serum concentration and distribution in certain cells. Consider alternate therapy to avoid Vinorelbine toxicity. Monitor for changes in the therapeutic and adverse effects of Vinorelbine if Dirithromycin is initiated, discontinued or dose changed.
598	Teniposide	Vinorelbine	Erythromycin	0.828	Erythromycin, a CYP3A4 and p-glycoprotein inhibitor, may increase the Vinorelbine serum concentration and distribution in certain cells. Consider alternate therapy to avoid Vinorelbine toxicity. Monitor for changes in the therapeutic and adverse effects of Vinorelbine if Erythromycin is initiated, discontinued or dose changed.
599	Teniposide	Vinorelbine	Leflunomide	0.828	Vinorelbine may increase the adverse/toxic effects of Leflunomide. This may increase the risk of hematologic toxicities such as pancytopenia, agranulocytosis and thrombocytopenia. In patients receiving Vinorelbine, consider eliminating the loading dose of Leflunomide. Monitor for bone marrow suppression at least monthly during concomitant therapy.
600	Bevantolol	Penbutolol	Methyldopa	0.826	Possible hypertensive crisis
601	Bevantolol	Penbutolol	Terazosin	0.826	Increased risk of hypotension. Initiate concomitant therapy cautiously.
602	Bevantolol	Penbutolol	Theophylline	0.826	Antagonism of action and increased effect of theophylline
603	Bevantolol	Betaxolol	Thiabendazole	0.826	The strong CYP1A2 inhibitor, Thiabendazole, may increase the effects and toxicity of Betaxolol by decreasing Betaxolol metabolism and clearance. Monitor for changes in the therapeutic and adverse effects of Betaxolol if Thiabendazole is initiated, discontinued or dose changed
604	Bevantolol	Penbutolol	Treprostinil	0.826	Additive hypotensive effect. Monitor antihypertensive therapy during concomitant use.
605	Megestrol	Clomifene	Prednisolone	0.826	The estrogenic agent, clomifene, may increase the effect of the corticosteroid, prednisolone.
606	Megestrol	Clomifene	Prednisone	0.826	The estrogenic agent, clomifene, may increase the effect of corticosteroid, prednisone.
607	Megestrol	Clomifene	Raloxifene	0.826	Association not recommended
608	Megestrol	Clomifene	Ursodeoxycholic/acid	0.826	Estrogens decreases the effect of ursodiol
609	Acebutolol	Labetalol	Cimetidine	0.825	Cimetidine may increase the serum concentration of labetolol by decreasing its metabolism.
610	Acebutolol	Labetalol	Enflurane	0.825	Monitor arterial pressure closely
611	Acebutolol	Labetalol	Halothane	0.825	Monitor arterial pressure closely
612	Acebutolol	Labetalol	Isoflurane	0.825	Monitor arterial pressure closely
613	Ziprasidone	Zuclopenthixol	Bupropion	0.825	Bupropion, a strong CYP2D6 inhibitor, may increase the serum concentration of zuclopenthixol by decreasing its metabolism. Consider alternate therapy or monitor for changes in the therapeutic and adverse effects of zuclopenthixol if bupropion is initiated, discontinued or dose changed.
614	Ziprasidone	Zuclopenthixol	Cinacalcet	0.825	Cinacalcet, a strong CYP2D6 inhibitor, may increase the serum concentration of zuclopenthixol by decreasing its metabolism. Consider alternate therapy or monitor for changes in the therapeutic and adverse effects of zuclopenthixol if cinacalcet is initiated, discontinued or dose changed.
615	Ziprasidone	Zuclopenthixol	Cocaine	0.825	Cocaine, a strong CYP2D6 inhibitor, may increase the serum concentration of zuclopenthixol by decreasing its metabolism. Consider alternate therapy or monitor for changes in the therapeutic and adverse effects of zuclopenthixol if cocaine is initiated, discontinued or dose changed.
616	Ziprasidone	Zuclopenthixol	Delavirdine	0.825	Delavirdine, a strong CYP2D6 inhibitor, may increase the serum concentration of zuclopenthixol by decreasing its metabolism. Consider alternate therapy or monitor for changes in the therapeutic and adverse effects of zuclopenthixol if delavirdine is initiated, discontinued or dose changed.
617	Ziprasidone	Zuclopenthixol	Lopinavir	0.825	Lopinavir, a strong CYP2D6 inhibitor, may increase the serum concentration of zuclopenthixol by decreasing its metabolism. Consider alternate therapy or monitor for changes in the therapeutic and adverse effects of zuclopenthixol if lopinavir is initiated, discontinued or dose changed.
618	Ziprasidone	Zuclopenthixol	Metoclopramide	0.825	Additive dopamine D2 receptor antagonism may cause dopaminergic imbalance in the nigrostriatal (dopamine D1 receptors) and striatopallidal (dopamine D2 receptors). Increased risk of extrapyramidal reactions and neuroleptic malignant syndrome. Concomitant therapy should be avoided.
619	Ziprasidone	Zuclopenthixol	Paroxetine	0.825	Paroxetine, a strong CYP2D6 inhibitor, may increase the serum concentration of zuclopenthixol by decreasing its metabolism. Consider alternate therapy or monitor for changes in the therapeutic and adverse effects of zuclopenthixol if paroxetine is initiated, discontinued or dose changed.
620	Ziprasidone	Zuclopenthixol	Ritonavir	0.825	Ritonavir, a strong CYP2D6 inhibitor, may increase the serum concentration of zuclopenthixol by decreasing its metabolism. Consider alternate therapy or monitor for changes in the therapeutic and adverse effects of zuclopenthixol if ritonavir is initiated, discontinued or dose changed.
621	Ziprasidone	Zuclopenthixol	Terbinafine	0.825	Terbinafine may reduce the metabolism and clearance of Zuclopenthixol. Consider alternate therapy or monitor for therapeutic/adverse effects of Zuclopenthixol if Terbinafine is initiated, discontinued or dose changed.
622	Ziprasidone	Zuclopenthixol	Trimethobenzamide	0.825	Trimethobenzamide and Zuclopenthixol, two anticholinergics, may cause additive anticholinergic effects and enhance their adverse/toxic effects. Monitor for enhanced anticholinergic effects.
623	Ziprasidone	Zuclopenthixol	Trospium	0.825	Trospium and Zuclopenthixol, two anticholinergics, may cause additive anticholinergic effects and enhanced adverse/toxic effects. Monitor for enhanced anticholinergic effects.
624	Zuclopenthixol	Ziprasidone	Artemether	0.825	Additive QTc-prolongation may occur. Concomitant therapy should be avoided.
625	Zuclopenthixol	Ziprasidone	Carbamazepine	0.825	Increases the effect and toxicity of ziprasidone
626	Zuclopenthixol	Ziprasidone	Gatifloxacin	0.825	Additive QTc-prolonging effects may increase the risk of severe arrhythmias. Concomitant therapy is contraindicated.
627	Zuclopenthixol	Ziprasidone	Ketoconazole	0.825	Ketoconazole increases the effect and toxicity of ziprasidone
628	Acetophenazine	Trimeprazine	Donepezil	0.824	Possible antagonism of action
629	Acetophenazine	Trimeprazine	Galantamine	0.824	Possible antagonism of action
630	Capecitabine	Fluorouracil	Cimetidine	0.824	Increases the effect of and toxicity of fluorouacil
631	Capecitabine	Fluorouracil	Metronidazole	0.824	Risk of 5-FU toxicity when associated with metronidazole
632	Capecitabine	Fluorouracil	Temsirolimus	0.824	Co-administration of Temsirolimus and Fluorouracil may result in serious adverse drug reactions.
633	Trimeprazine	Acetophenazine	Tetrabenazine	0.824	May cause dopamine deficiency. Monitor for Tetrabenazine adverse effects.
634	Vinblastine	Vinorelbine	Atomoxetine	0.824	The CYP2D6 inhibitor could increase the effect and toxicity of atomoxetine
635	Vinorelbine	Vinblastine	Fosphenytoin	0.824	The antineoplasic agent decreases the effect of hydantoin
636	Vinorelbine	Vinblastine	Phenytoin	0.824	The antineoplasic agent decreases the effect of hydantoin
637	Vinorelbine	Vinblastine	Tolterodine	0.824	Vinblastine, a CYP3A4 inhibitor, may increase the serum concentration of Tolterodine by decreasing its metabolism. Poor CYP2D6 metabolizers metabolize Tolterodine via CYP3A4. A dose adjustment of Tolterodine may be required. Monitor for changes in the therapeutic/adverse effects of Tolterodine if Vinblastine is initiated, discontinued or dose changed.
638	Tiagabine	Zopiclone	Erythromycin	0.821	The macrolide antibiotic, erythromycin, may increase the serum concentration of zopiclone. Consider alternate therapy or monitor for changes in the therapeutic and adverse effects of zopiclone if erythromycin is initiated, discontinued or dose changed.
639	Tiagabine	Zopiclone	Tolbutamide	0.821	Tolbutamide, a strong CYP2C9 inhibitor, may decrease the metabolism and clearance of Zopiclone. Consider alternate therapy or monitor for changes in Zopiclone therapeutic and adverse effects if Tolbutamide is initiated, discontinued or dose changed.
640	Zopiclone	Tiagabine	Miconazole	0.821	The strong CYP3A4 inhibitor, Miconazole, may decrease the metabolism and clearance of Tiagabine, a CYP3A4 substrate. Consider alternate therapy or monitor for changes in the therapeutic/adverse effects of Tiagabine if Miconazole is initiated, discontinued or dose changed.
641	Dolasetron	Arsenic/trioxide	Quinupristin	0.818	This combination presents an increased risk of toxicity
642	Esmolol	Carvedilol	Citalopram	0.818	The SSRI, citalopram, may increase the bradycardic effect of the beta-blocker, carvedilol.
643	Esmolol	Carvedilol	Digoxin	0.818	Carvedilol increases levels/effect of digoxin
644	Esmolol	Carvedilol	Escitalopram	0.818	The SSRI, escitalopram, may increase the bradycardic effect of the beta-blocker, carvedilol.
645	Esmolol	Carvedilol	Fluoxetine	0.818	The SSRI, fluoxetine, may increase the bradycardic effect of the beta-blocker, carvedilol.
646	Esmolol	Carvedilol	Paroxetine	0.818	The SSRI increases the effect of the beta-blocker
647	Esmolol	Carvedilol	Sertraline	0.818	The SSRI, sertraline, may increase the bradycardic effect of the beta-blocker, carvedilol.
648	Esmolol	Carvedilol	Terbinafine	0.818	Terbinafine may reduce the metabolism and clearance of Carvedilol. Consider alternate therapy or monitor for therapeutic/adverse effects of Carvedilol if Terbinafine is initiated, discontinued or dose changed.
649	Esmolol	Carvedilol	Topotecan	0.818	The p-glycoprotein inhibitor, Carvedilol, may increase the bioavailability of oral Topotecan. A clinically significant effect is also expected with IV Topotecan. Concomitant therapy should be avoided.
650	Etodolac	Naproxen	Lithium	0.818	The NSAID, naproxen, may decrease the renal excretion of lithium. Increased risk of lithium toxicity.
651	Lumiracoxib	Meloxicam	Voriconazole	0.818	Voriconazole may increase the serum concentration of meloxicam by decreasing its metabolism via CYP2C9 and CYP3A4. Monitor for changes in the therapeutic and adverse effects of meloxicam if voriconazole is initiated, discontinued or dose changed.
652	Meloxicam	Lumiracoxib	Tolbutamide	0.818	Tolbutamide, a strong CYP2C9 inhibitor, may decrease the metabolism and clearance of Lumiracoxib. Consider alternate therapy or monitor for changes in Lumiracoxib therapeutic and adverse effects if Tolbutamide is initiated, discontinued or dose changed.
653	Oxprenolol	Pindolol	Chlorpromazine	0.818	Increased effect of both drugs
654	Oxprenolol	Pindolol	Mesoridazine	0.818	Increased risk of cardiotoxicity and arrhythmias
655	Oxprenolol	Pindolol	Thioridazine	0.818	Increased risk of cardiotoxicity and arrhythmias
656	Pindolol	Oxprenolol	Practolol	0.818	Antagonism
657	Ibuprofen	Piroxicam	Ritonavir	0.816	Ritonavir increases the toxicity of piroxicam
658	Piroxicam	Ibuprofen	Acetylsalicylic/acid	0.816	Concomitant therapy of the NSAID, ketoprofen, and acetylsalicylic acid may result in additive adverse/toxic effects (e.g. GI bleeding). The NSAID may also limit the cardioprotective effect of acetylsalicylic acid. Occasional concomitant use may not cause clinically significant problems, but regular, frequent concomitant therapy is not recommended.
659	Piroxicam	Ibuprofen	Bumetanide	0.816	The NSAID, ibuprofen, decreases the diuretic and antihypertensive effects of the loop diuretic, bumetanide.
660	Piroxicam	Ibuprofen	Ethacrynic/acid	0.816	The NSAID, ibuprofen, may decrease the diuretic and antihypertensive effects of the loop diuretic, ethacrynic acid.
661	Piroxicam	Ibuprofen	Furosemide	0.816	The NSAID, ibuprofen, may decrease the diuretic and antihypertensive effects of the loop diuretic, furosemide.
662	Teniposide	Zonisamide	Methotrimeprazine	0.815	Additive CNS depressant effects. Reduce zonisamide dose by half upon initiation of methotrimeprazine. Zonisamide dose may be adjusted once methotrimeprazine dose has been established. Monitor for increased CNS depression.
663	Tiagabine	Zolpidem	Fluconazole	0.815	Fluconazole, a strong CYP3A4 inhibitor, may increase the serum concentration of zolpidem by decreasing its metabolism. Consider alternate therapy or monitor for changes in the therapeutic and adverse effects of zolpidem if fluconazole is initiated, discontinued or dose changed.
664	Zolpidem	Tiagabine	Miconazole	0.815	The strong CYP3A4 inhibitor, Miconazole, may decrease the metabolism and clearance of Tiagabine, a CYP3A4 substrate. Consider alternate therapy or monitor for changes in the therapeutic/adverse effects of Tiagabine if Miconazole is initiated, discontinued or dose changed.
665	Zonisamide	Teniposide	Quinupristin	0.815	This combination presents an increased risk of toxicity
666	Fluphenazine	Trifluoperazine	Thiabendazole	0.812	The strong CYP1A2 inhibitor, Thiabendazole, may increase the effects and toxicity of Trifluoperazine by decreasing Trifluoperazine metabolism and clearance. Monitor for changes in the therapeutic and adverse effects of Trifluoperazine if Thiabendazole is initiated, discontinued or dose changed.
667	Flurbiprofen	Mefenamic/acid	Lithium	0.812	The NSAID, mefenamic acid, may decrease the renal excretion of lithium. Increased risk of lithium toxicity.
668	Mefenamic/acid	Flurbiprofen	Telmisartan	0.812	Concomitant use of Telmisartan and Flurbiprofen may increase the risk of acute renal failure and hyperkalemia. Monitor renal function at the beginning and during treatment.
669	Mefenamic/acid	Flurbiprofen	Timolol	0.812	The NSAID, Flurbiprofen, may antagonize the antihypertensive effect of Timolol.
670	Amphetamine	Dextroamphetamine	Tramadol	0.81	Increased risk of serotonin syndrome. Monitor for symptoms of serotonin syndrome.
671	Amphetamine	Dextroamphetamine	Trandolapril	0.81	Dextroamphetamine may reduce the efficacy of Trandolapril.
672	Amphetamine	Dextroamphetamine	Tranylcypromine	0.81	The MAO inhibitor, Tranylcypromine, may increase the vasopressor effect of the amphetamine, Dextroamphetamine. Concomitant therapy should be avoided.
673	Amphetamine	Dextroamphetamine	Triprolidine	0.81	Triprolidine may reduce the sedative effect of the antihistamine, Dextroamphetamine.
674	Rizatriptan	Sumatriptan	Lithium	0.81	Possible serotoninergic syndrome with this combination
675	Sumatriptan	Rizatriptan	Moclobemide	0.81	The MAO inhibitor increases the effect and toxicity of rizatriptan
676	Sumatriptan	Rizatriptan	Propranolol	0.81	Propranolol increases the effect and toxicity of rizatriptan
677	Minocycline	Tetracycline	Atovaquone	0.809	Tetracycline may decrease the effect of atovaquone.
678	Minocycline	Tetracycline	Dihydroxyaluminium	0.809	Formation of non-absorbable complexes
679	Minocycline	Tetracycline	Methotrexate	0.809	Tetracycline may increase methotrexate toxicity.
680	Minocycline	Tetracycline	Quinapril	0.809	Quinapril may decrease the absorption of tetracycline.
681	Minocycline	Tetracycline	Tamsulosin	0.809	Tetracycline, a CYP3A4 inhibitor, may decrease the metabolism and clearance of Tamsulosin, a CYP3A4 substrate. Monitor for changes in therapeutic/adverse effects of Tamsulosin if Tetracycline is initiated, discontinued, or dose changed.
682	Minocycline	Tetracycline	Tolterodine	0.809	Tetracycline may decrease the metabolism and clearance of Tolterodine. Adjust Tolterodine dose and monitor for efficacy and toxicity.
683	Minocycline	Tetracycline	Tramadol	0.809	Tetracycline may increase Tramadol toxicity by decreasing Tramadol metabolism and clearance.
684	Minocycline	Tetracycline	Trazodone	0.809	The CYP3A4 inhibitor, Tetracycline, may increase Trazodone efficacy/toxicity by decreasing Trazodone metabolism and clearance. Monitor for changes in Trazodone efficacy/toxicity if Tetracycline is initiated, discontinued or dose changed.
685	Tetracycline	Minocycline	Magnesium/oxide	0.809	Formation of non-absorbable complexes
686	Carvedilol	Metoprolol	Cimetidine	0.808	Cimetidine may increase the serum concentration of metoprolol by decreasing its metabolism.
687	Carvedilol	Metoprolol	Diltiazem	0.808	Increased risk of bradycardia
688	Carvedilol	Metoprolol	Hydralazine	0.808	Increased effect of both drugs
689	Carvedilol	Metoprolol	Phenobarbital	0.808	The barbiturate decreases the effect of the metabolized beta-blocker
690	Carvedilol	Metoprolol	Primidone	0.808	The barbiturate decreases the effect of metabolized beta-blocker
691	Carvedilol	Metoprolol	Propafenone	0.808	Propafenone increases the effect of the beta-blocker
692	Carvedilol	Metoprolol	Rifampin	0.808	Rifampin may decrease the serum concentration of metoprolol by increasing its metabolism.
693	Carvedilol	Metoprolol	Telithromycin	0.808	Telithromycin may possibly increase metoprolol effect
694	Dantrolene	Teniposide	Quinupristin	0.808	This combination presents an increased risk of toxicity
695	Frovatriptan	Almotriptan	Itraconazole	0.808	This potent CYP3A4 inhibitor increases the effect and toxicity of the triptan
696	Frovatriptan	Almotriptan	Ketoconazole	0.808	This potent CYP3A4 inhibitor increases the effect and toxicity of the triptan
697	Frovatriptan	Almotriptan	Voriconazole	0.808	Voriconazole, a strong CYP3A4 inhibitor, may increase the serum concentration of almotriptan by decreasing its metabolism. The initial and maximum doses should not exceed 6.25 mg and 12.5 mg, respectively during concomitant therapy. Concomitant therapy should be avoided in patients with impaired hepatic or renal function.
698	Metoprolol	Carvedilol	Digoxin	0.808	Carvedilol increases levels/effect of digoxin
699	Metoprolol	Carvedilol	Topotecan	0.808	The p-glycoprotein inhibitor, Carvedilol, may increase the bioavailability of oral Topotecan. A clinically significant effect is also expected with IV Topotecan. Concomitant therapy should be avoided.
700	Phenylephrine	Pseudoephedrine	Bromocriptine	0.808	The sympathomimetic, pseudoephedrine, increases the toxicity of bromocriptine.
701	Phenylephrine	Pseudoephedrine	Desvenlafaxine	0.808	Desvenlafaxine may increase the tachycardic and vasopressor effects of pseudoephedrine. Consider alternate therapy or monitor for increased sympathomimetic effects, such as increased blood pressure, chest pain and headache.
702	Phenylephrine	Pseudoephedrine	Venlafaxine	0.808	Venlafaxine may increase the tachycardic and vasopressor effects of Pseudoephedrine. Consider alternate therapy or monitor for increased sympathomimetic effects, such as increased blood pressure, chest pain and headache.
703	Pseudoephedrine	Phenylephrine	Ergonovine	0.808	Possible marked increase of arterial pressure
704	Pseudoephedrine	Phenylephrine	Methylergonovine	0.808	Possible marked increase of arterial pressure
705	Indomethacin	Piroxicam	Ritonavir	0.805	Ritonavir increases the toxicity of piroxicam
706	Piroxicam	Indomethacin	Diflunisal	0.805	Increases the effect and toxicity of indomethacin
707	Piroxicam	Indomethacin	Losartan	0.805	Indomethacin decreases the effect of losartan
708	Piroxicam	Indomethacin	Probenecid	0.805	Probenecid increases the effect/toxicity of indomethacin
709	Piroxicam	Indomethacin	Triamterene	0.805	Risk of acute renal impairment with this combination
710	Thiothixene	Ziprasidone	Azithromycin	0.804	Additive QTc-prolonging effects may increase the risk of severe arrhythmias. Concomitant therapy is contraindicated.
711	Thiothixene	Ziprasidone	Carbamazepine	0.804	Increases the effect and toxicity of ziprasidone
712	Thiothixene	Ziprasidone	Citalopram	0.804	Additive QTc-prolongation may occur increasing the risk of life-threatening ventricular arrhythmias and torsade de pointes. Concomitant therapy should be avoided.
713	Thiothixene	Ziprasidone	Escitalopram	0.804	Additive QTc-prolongation may occur increasing the risk of life-threatening ventricular arrhythmias and torsade de pointes. Concomitant therapy should be avoided.
714	Thiothixene	Ziprasidone	Methotrimeprazine	0.804	Additive QTc-prolongation may occur increasing the risk of life-threatening ventricular arrhythmias and torsade de pointes. Concomitant therapy should be avoided.
715	Thiothixene	Ziprasidone	Quinidine	0.804	Increased risk of cardiotoxicity and arrhythmias
716	Ziprasidone	Thiothixene	Ciprofloxacin	0.804	The strong CYP1A2 inhibitor, Ciprofloxacin, may decrease the metabolism and clearance of Thiothixene, a CYP1A2 substrate. Consider alternate therapy or monitor for changes in Thiothixene therapeutic and adverse effects if Ciprofloxacin is initiated, discontinued or dose changed.
717	Ziprasidone	Thiothixene	Fluvoxamine	0.804	The strong CYP1A2 inhibitor, Fluvoxamine, may decrease the metabolism and clearance of Thiothixene, a CYP1A2 substrate. Consider alternate therapy or monitor for changes in Thiothixene therapeutic and adverse effects if Fluvoxamine is initiated, discontinued or dose changed.
718	Ziprasidone	Thiothixene	Guanethidine	0.804	Thiothixene may decrease the effect of guanethidine.
719	Ziprasidone	Thiothixene	Lidocaine	0.804	The strong CYP1A2 inhibitor, Lidocaine, may decrease the metabolism and clearance of Thiothixene, a CYP1A2 substrate. Consider alternate therapy or monitor for changes in Thiothixene therapeutic and adverse effects if Lidocaine is initiated, discontinued or dose changed.
720	Ziprasidone	Thiothixene	Methoxsalen	0.804	The strong CYP1A2 inhibitor, Methoxsalen, may decrease the metabolism and clearance of Thiothixene, a CYP1A2 substrate. Consider alternate therapy or monitor for changes in Thiothixene therapeutic and adverse effects if Methoxsalen is initiated, discontinued or dose changed.
721	Ziprasidone	Thiothixene	Mexiletine	0.804	The strong CYP1A2 inhibitor, Mexiletine, may decrease the metabolism and clearance of Thiothixene, a CYP1A2 substrate. Consider alternate therapy or monitor for changes in Thiothixene therapeutic and adverse effects if Mexiletine is initiated, discontinued or dose changed.
722	Ziprasidone	Thiothixene	Ofloxacin	0.804	The strong CYP1A2 inhibitor, Ofloxacin, may decrease the metabolism and clearance of Thiothixene, a CYP1A2 substrate. Consider alternate therapy or monitor for changes in Thiothixene therapeutic and adverse effects if Ofloxacin is initiated, discontinued or dose changed.
723	Ziprasidone	Thiothixene	Primaquine	0.804	The strong CYP1A2 inhibitor, Primaquine, may decrease the metabolism and clearance of Thiothixene, a CYP1A2 substrate. Consider alternate therapy or monitor for changes in Thiothixene therapeutic and adverse effects if Primaquine is initiated, discontinued or dose changed.
724	Ziprasidone	Thiothixene	Thiabendazole	0.804	The strong CYP1A2 inhibitor, Thiabendazole, may increase the effects and toxicity of Thiothixene by decreasing Thiothixene metabolism and clearance. Monitor for changes in the therapeutic and adverse effects of Thiothixene if Thiabendazole is initiated, discontinued or dose changed.
725	Vorinostat	Ziprasidone	Amantadine	0.802	The atypical antipsychotic, ziprasidone, may antagonize the effect of the dopamine agonist, amantadine. Consider alternate therapy or monitor for worsening of movement disorder.
726	Vorinostat	Ziprasidone	Bromocriptine	0.802	The atypical antipsychotic, ziprasidone, may antagonize the effect of the dopamine agonist, bromocriptine. Consider alternate therapy or monitor for worsening of movement disorder.
727	Vorinostat	Ziprasidone	Carbamazepine	0.802	Increases the effect and toxicity of ziprasidone
728	Vorinostat	Ziprasidone	Citalopram	0.802	Additive QTc-prolongation may occur increasing the risk of life-threatening ventricular arrhythmias and torsade de pointes. Concomitant therapy should be avoided.
729	Vorinostat	Ziprasidone	Donepezil	0.802	Possible antagonism of action
730	Vorinostat	Ziprasidone	Escitalopram	0.802	Additive QTc-prolongation may occur increasing the risk of life-threatening ventricular arrhythmias and torsade de pointes. Concomitant therapy should be avoided.
731	Vorinostat	Ziprasidone	Galantamine	0.802	Possible antagonism of action
732	Vorinostat	Ziprasidone	Ketoconazole	0.802	Ketoconazole increases the effect and toxicity of ziprasidone
733	Vorinostat	Ziprasidone	Levodopa	0.802	The atypical antipsychotic, ziprasidone, may antagonize the effect of the dopamine agonist, levodopa. Consider alternate therapy or monitor for worsening of movement disorder.
734	Vorinostat	Ziprasidone	Pergolide	0.802	The atypical antipsychotic, ziprasidone, may antagonize the effect of the dopamine agonist, pergolide. Consider alternate therapy or monitor for worsening of movement disorder.
735	Vorinostat	Ziprasidone	Pramipexole	0.802	The atypical antipsychotic, ziprasidone, may antagonize the effect of the dopamine agonist, pramipexole. Consider alternate therapy or monitor for worsening of movement disorder.
736	Vorinostat	Ziprasidone	Ropinirole	0.802	The atypical antipsychotic, ziprasidone, may antagonize the effect of the dopamine agonist, ropinirole. Consider alternate therapy or monitor for worsening of movement disorder.
737	Vorinostat	Ziprasidone	Rotigotine/Transdermal/Patch	0.802	The atypical antipsychotic, ziprasidone, may antagonize the effect of the dopamine agonist, rotigotine. Consider alternate therapy or monitor for worsening of movement disorder.
738	Vorinostat	Ziprasidone	Tacrine	0.802	Tacrine, a central acetylcholinesterase inhibitor, may augment the central neurotoxic effect of antipsychotics such as Ziprasidone. Monitor for extrapyramidal symptoms.
739	Vorinostat	Ziprasidone	Triprolidine	0.802	The CNS depressants, Triprolidine and Ziprasidone, may increase adverse/toxic effects due to additivity. Monitor for increased CNS depressant effects during concomitant therapy.
740	Alprazolam	Midazolam	Atazanavir	0.8	Increases the effect and toxicity of benzodiazepine
741	Alprazolam	Midazolam	Diltiazem	0.8	The calcium channel blocker increases the effect and toxicity of the benzodiazepine
742	Alprazolam	Midazolam	Docetaxel	0.8	Midazolam may increase the serum levels and toxicity of docetaxel.
743	Alprazolam	Midazolam	Quinupristin	0.8	This combination presents an increased risk of toxicity
744	Alprazolam	Midazolam	Rifampin	0.8	Rifampin decreases the effect of benzodiazepine
745	Alprazolam	Midazolam	Verapamil	0.8	Verapamil may increase the serum concentration of Midazolam by decreasing its metabolism. Avoid concomitant therapy if possible or consider a dose reduction in the initial dose of Midazolam.
746	Azelastine	Fexofenadine	Cisapride	0.8	Increased risk of cardiotoxicity and arrhythmias
747	Azelastine	Homatropine/Methylbromide	Haloperidol	0.8	The anticholinergic increases the risk of psychosis and tardive dyskinesia
748	Azelastine	Loratadine	Nefazodone	0.8	Increased risk of cardiotoxicity
749	Azelastine	Tiotropium	Potassium/Chloride	0.8	The ulcerative effects of solid oral dosage forms of KCl may be enhanced by Tiotropium, an anticholinergic. Anticholinergics slow gastric emptying, increasing the contact time between the gastrointestinal mucosa and KCl. Prolonged exposure to KCl increases the risk of gastric and intestinal irritation and ulceration. Solid oral dosage forms of KCl should be avoided; alternatives include liquid or…
750	Benazepril	Quinapril	Tetracycline	0.8	Quinapril may decrease the absorption of tetracycline.
751	Benazepril	Quinapril	Trovafloxacin	0.8	Quinapril may decrease the absorption of orally administered Trovafloxacin. The Quinapril formulation contains magnesium ions that may intefere with Trovafloxacin absorption. Administer Trovafloxacin 2 hours before or 6 hours after the Quinapril dose to minimize the interaction.
752	Bromodiphenhydramine	Fexofenadine	Cisapride	0.8	Increased risk of cardiotoxicity and arrhythmias
753	Bromodiphenhydramine	Homatropine/Methylbromide	Haloperidol	0.8	The anticholinergic increases the risk of psychosis and tardive dyskinesia
754	Bromodiphenhydramine	Loratadine	Nefazodone	0.8	Increased risk of cardiotoxicity
755	Bromodiphenhydramine	Tiotropium	Potassium/Chloride	0.8	The ulcerative effects of solid oral dosage forms of KCl may be enhanced by Tiotropium, an anticholinergic. Anticholinergics slow gastric emptying, increasing the contact time between the gastrointestinal mucosa and KCl. Prolonged exposure to KCl increases the risk of gastric and intestinal irritation and ulceration. Solid oral dosage forms of KCl should be avoided; alternatives include liquid or…
756	Captopril	Lisinopril	Clozapine	0.8	Lisinopril increases the effect and toxicity of clozapine
757	Captopril	Enalapril	Rifampin	0.8	Rifampin decreases the effect of enalapril
758	Carteolol	Practolol	Oxprenolol	0.8	Antagonism
759	Cefoperazone	Cefamandole	Probenecid	0.8	Probenecid increases the antibiotic's level
760	Ceforanide	Cefamandole	Probenecid	0.8	Probenecid increases the antibiotic's level
761	Cephapirin	Cefamandole	Probenecid	0.8	Probenecid increases the antibiotic's level
762	Domperidone	Perflutren	Lumefantrine	0.8	Additive QTc-prolongation may occur. Concomitant therapy should be avoided.
763	Enalapril	Lisinopril	Clozapine	0.8	Lisinopril increases the effect and toxicity of clozapine
764	Enalapril	Captopril	Terbinafine	0.8	Terbinafine may reduce the metabolism and clearance of Captopril. Consider alternate therapy or monitor for therapeutic/adverse effects of Captopril if Terbinafine is initiated, discontinued or dose changed.
765	Epinastine	Fexofenadine	Cisapride	0.8	Increased risk of cardiotoxicity and arrhythmias
766	Epinastine	Homatropine/Methylbromide	Haloperidol	0.8	The anticholinergic increases the risk of psychosis and tardive dyskinesia
767	Epinastine	Loratadine	Nefazodone	0.8	Increased risk of cardiotoxicity
768	Epinastine	Tiotropium	Potassium/Chloride	0.8	The ulcerative effects of solid oral dosage forms of KCl may be enhanced by Tiotropium, an anticholinergic. Anticholinergics slow gastric emptying, increasing the contact time between the gastrointestinal mucosa and KCl. Prolonged exposure to KCl increases the risk of gastric and intestinal irritation and ulceration. Solid oral dosage forms of KCl should be avoided; alternatives include liquid or…
769	Ethchlorvynol	Dextrothyroxine	Digoxin	0.8	The thyroid hormone, dextrothyroxine, decreases the effect of digoxin.
770	Ethchlorvynol	Testosterone	Docetaxel	0.8	Testosterone may increase the serum levels and toxicity of docetaxel.
771	Ethchlorvynol	Mitotane	Spironolactone	0.8	Spironolactone antagonizes the effect of mitotane
772	Ethchlorvynol	Tigecycline	Tretinoin	0.8	Demeclocycline may increase the adverse effects of oral Tretinoin. Increase risk of pseudotumour cerebri. Concurrent therapy should be avoided.
773	Ethynodiol/Diacetate	Desogestrel	Lamotrigine	0.8	The oral contraceptive decreases the effect of lamotrigine
774	Etonogestrel	Desogestrel	Lamotrigine	0.8	The oral contraceptive decreases the effect of lamotrigine
775	Etretinate	Amoxicillin	Ethinyl/Estradiol	0.8	This anti-infectious agent could decrease the effect of the oral contraceptive
776	Etretinate	Amoxicillin	Mestranol	0.8	This anti-infectious agent could decrease the effect of the oral contraceptive
777	Etretinate	Acitretin	Norethindrone	0.8	Acitretine may cause a loss of contraceptive effect
778	Etretinate	Acitretin	Vitamin/A	0.8	Acitretin increases the risk of vitamin A toxicity. Avoid vitamin A supplementation while taking acitretin.
779	Fluoxymesterone	Dextrothyroxine	Digoxin	0.8	The thyroid hormone, dextrothyroxine, decreases the effect of digoxin.
780	Fluoxymesterone	Testosterone	Docetaxel	0.8	Testosterone may increase the serum levels and toxicity of docetaxel.
781	Fluoxymesterone	Mitotane	Spironolactone	0.8	Spironolactone antagonizes the effect of mitotane
782	Fluoxymesterone	Tigecycline	Tretinoin	0.8	Demeclocycline may increase the adverse effects of oral Tretinoin. Increase risk of pseudotumour cerebri. Concurrent therapy should be avoided.
783	Fosinopril	Quinapril	Tetracycline	0.8	Quinapril may decrease the absorption of tetracycline.
784	Fosinopril	Quinapril	Trovafloxacin	0.8	Quinapril may decrease the absorption of orally administered Trovafloxacin. The Quinapril formulation contains magnesium ions that may intefere with Trovafloxacin absorption. Administer Trovafloxacin 2 hours before or 6 hours after the Quinapril dose to minimize the interaction.
785	Halazepam	Quazepam	Tipranavir	0.8	Tipranavir may decrease the metabolism and clearance of Quazepam. Consider alternate therapy or monitor for Quazepam toxic effects if Tipranavir is initiated or dose increased.
786	Halazepam	Quazepam	Triprolidine	0.8	The CNS depressants, Triprolidine and Quazepam, may increase adverse/toxic effects due to additivity. Monitor for increased CNS depressant effects during concomitant therapy.
787	Ipratropium/bromide	Fexofenadine	Cisapride	0.8	Increased risk of cardiotoxicity and arrhythmias
788	Ipratropium/bromide	Homatropine/Methylbromide	Haloperidol	0.8	The anticholinergic increases the risk of psychosis and tardive dyskinesia
789	Ipratropium/bromide	Loratadine	Nefazodone	0.8	Increased risk of cardiotoxicity
790	Ipratropium/bromide	Tiotropium	Potassium/Chloride	0.8	The ulcerative effects of solid oral dosage forms of KCl may be enhanced by Tiotropium, an anticholinergic. Anticholinergics slow gastric emptying, increasing the contact time between the gastrointestinal mucosa and KCl. Prolonged exposure to KCl increases the risk of gastric and intestinal irritation and ulceration. Solid oral dosage forms of KCl should be avoided; alternatives include liquid or…
791	Ketotifen	Fexofenadine	Cisapride	0.8	Increased risk of cardiotoxicity and arrhythmias
792	Ketotifen	Homatropine/Methylbromide	Haloperidol	0.8	The anticholinergic increases the risk of psychosis and tardive dyskinesia
793	Ketotifen	Loratadine	Nefazodone	0.8	Increased risk of cardiotoxicity
794	Ketotifen	Tiotropium	Potassium/Chloride	0.8	The ulcerative effects of solid oral dosage forms of KCl may be enhanced by Tiotropium, an anticholinergic. Anticholinergics slow gastric emptying, increasing the contact time between the gastrointestinal mucosa and KCl. Prolonged exposure to KCl increases the risk of gastric and intestinal irritation and ulceration. Solid oral dosage forms of KCl should be avoided; alternatives include liquid or…
795	Levamisole	Dextrothyroxine	Digoxin	0.8	The thyroid hormone, dextrothyroxine, decreases the effect of digoxin.
796	Levamisole	Testosterone	Docetaxel	0.8	Testosterone may increase the serum levels and toxicity of docetaxel.
797	Levamisole	Mitotane	Spironolactone	0.8	Spironolactone antagonizes the effect of mitotane
798	Levamisole	Tigecycline	Tretinoin	0.8	Demeclocycline may increase the adverse effects of oral Tretinoin. Increase risk of pseudotumour cerebri. Concurrent therapy should be avoided.
799	Levocabastine	Fexofenadine	Cisapride	0.8	Increased risk of cardiotoxicity and arrhythmias
800	Levocabastine	Homatropine/Methylbromide	Haloperidol	0.8	The anticholinergic increases the risk of psychosis and tardive dyskinesia
801	Levocabastine	Loratadine	Nefazodone	0.8	Increased risk of cardiotoxicity
802	Levocabastine	Tiotropium	Potassium/Chloride	0.8	The ulcerative effects of solid oral dosage forms of KCl may be enhanced by Tiotropium, an anticholinergic. Anticholinergics slow gastric emptying, increasing the contact time between the gastrointestinal mucosa and KCl. Prolonged exposure to KCl increases the risk of gastric and intestinal irritation and ulceration. Solid oral dosage forms of KCl should be avoided; alternatives include liquid or…
803	Lisinopril	Enalapril	Rifampin	0.8	Rifampin decreases the effect of enalapril
804	Lisinopril	Captopril	Terbinafine	0.8	Terbinafine may reduce the metabolism and clearance of Captopril. Consider alternate therapy or monitor for therapeutic/adverse effects of Captopril if Terbinafine is initiated, discontinued or dose changed.
805	Mebendazole	Gabapentin	Triprolidine	0.8	The CNS depressants, Triprolidine and Gabapentin, may increase adverse/toxic effects due to additivity. Monitor for increased CNS depressant effects during concomitant therapy.
806	Mephentermine	Ephedrine	Desvenlafaxine	0.8	Desvenlafaxine may increase the tachycardic and vasopressor effects of ephedrine. Consider alternate therapy or monitor for increased sympathomimetic effects, such as increased blood pressure, chest pain and headache.
807	Mephentermine	Ephedrine	Venlafaxine	0.8	Venlafaxine may increase the tachycardic and vasopressor effects of ephedrine. Consider alternate therapy or monitor for increased sympathomimetic effects, such as increased blood pressure, chest pain and headache.
808	Methdilazine	Promazine	Gatifloxacin	0.8	Increased risk of cardiotoxicity and arrhythmias
809	Methdilazine	Promazine	Grepafloxacin	0.8	Increased risk of cardiotoxicity and arrhythmias
810	Methdilazine	Promazine	Levofloxacin	0.8	Increased risk of cardiotoxicity and arrhythmias
811	Metoprolol	Propranolol	Chlorpromazine	0.8	Increased effect of both drugs
812	Metoprolol	Propranolol	Dyphylline	0.8	Antagonism of action and increased effect of theophylline
813	Metoprolol	Propranolol	Haloperidol	0.8	Increased effect of both drugs
814	Metoprolol	Propranolol	Maprotiline	0.8	Propranolol increases the serum levels of cisapride
815	Metoprolol	Propranolol	Mesoridazine	0.8	Increased risk of cardiotoxicity and arrhythmias
816	Metoprolol	Propranolol	Methyldopa	0.8	Possible hypertensive crisis
817	Metoprolol	Propranolol	Rizatriptan	0.8	Propranolol increases the effect and toxicity of rizatriptan
818	Metoprolol	Propranolol	Theophylline	0.8	Antagonism of action and increased effect of theophylline
819	Metoprolol	Propranolol	Thioridazine	0.8	Increased risk of cardiotoxicity and arrhythmias
820	Midazolam	Alprazolam	Digoxin	0.8	The benzodiazepine increases the effect of digoxin
821	Nalidixic/Acid	Dextrothyroxine	Digoxin	0.8	The thyroid hormone, dextrothyroxine, decreases the effect of digoxin.
822	Nalidixic/Acid	Testosterone	Docetaxel	0.8	Testosterone may increase the serum levels and toxicity of docetaxel.
823	Nalidixic/Acid	Mitotane	Spironolactone	0.8	Spironolactone antagonizes the effect of mitotane
824	Nalidixic/Acid	Tigecycline	Tretinoin	0.8	Demeclocycline may increase the adverse effects of oral Tretinoin. Increase risk of pseudotumour cerebri. Concurrent therapy should be avoided.
825	Norgestimate	Desogestrel	Lamotrigine	0.8	The oral contraceptive decreases the effect of lamotrigine
826	Norgestrel	Desogestrel	Lamotrigine	0.8	The oral contraceptive decreases the effect of lamotrigine
827	Olopatadine	Fexofenadine	Cisapride	0.8	Increased risk of cardiotoxicity and arrhythmias
828	Olopatadine	Homatropine/Methylbromide	Haloperidol	0.8	The anticholinergic increases the risk of psychosis and tardive dyskinesia
829	Olopatadine	Loratadine	Nefazodone	0.8	Increased risk of cardiotoxicity
830	Olopatadine	Tiotropium	Potassium/Chloride	0.8	The ulcerative effects of solid oral dosage forms of KCl may be enhanced by Tiotropium, an anticholinergic. Anticholinergics slow gastric emptying, increasing the contact time between the gastrointestinal mucosa and KCl. Prolonged exposure to KCl increases the risk of gastric and intestinal irritation and ulceration. Solid oral dosage forms of KCl should be avoided; alternatives include liquid or…
831	Orphenadrine	Trihexyphenidyl	Potassium/Chloride	0.8	The ulcerative effects of solid oral dosage forms of KCl may be enhanced by Trihexyphenidyl, an anticholinergic. Anticholinergics slow gastric emptying, increasing the contact time between the gastrointestinal mucosa and KCl. Prolonged exposure to KCl increases the risk of gastric and intestinal irritation and ulceration. Solid oral dosage forms of KCl should be avoided; alternatives include liqu…
832	Paramethasone	Cortisone/acetate	Tacrine	0.8	Tacrine and Cortisone may independently exacerbate muscle weakness in myasthenia gravis patients. Monitor for additive muscle weakness effects.
833	Paramethasone	Cortisone/acetate	Vecuronium	0.8	Vecuronium may increase the adverse neuromuscular effects of systemic corticosteroids, such as Cortisone. Monitor for increased muscle weakness and signs of polyneuropathies and myopathy.
834	Perindopril	Quinapril	Tetracycline	0.8	Quinapril may decrease the absorption of tetracycline.
835	Perindopril	Quinapril	Trovafloxacin	0.8	Quinapril may decrease the absorption of orally administered Trovafloxacin. The Quinapril formulation contains magnesium ions that may intefere with Trovafloxacin absorption. Administer Trovafloxacin 2 hours before or 6 hours after the Quinapril dose to minimize the interaction.
836	Practolol	Carteolol	Methyldopa	0.8	Possible hypertensive crisis
837	Practolol	Carteolol	Theophylline	0.8	Antagonism of action and increased effect of theophylline
838	Propranolol	Metoprolol	Telithromycin	0.8	Telithromycin may possibly increase metoprolol effect
839	Propranolol	Metoprolol	Treprostinil	0.8	Additive hypotensive effect. Monitor antihypertensive therapy during concomitant use.
840	Ramipril	Quinapril	Tetracycline	0.8	Quinapril may decrease the absorption of tetracycline.
841	Ramipril	Quinapril	Trovafloxacin	0.8	Quinapril may decrease the absorption of orally administered Trovafloxacin. The Quinapril formulation contains magnesium ions that may intefere with Trovafloxacin absorption. Administer Trovafloxacin 2 hours before or 6 hours after the Quinapril dose to minimize the interaction.
842	Rosuvastatin	Pravastatin	Bezafibrate	0.8	Increased risk of myopathy/rhabdomyolysis
843	Trihexyphenidyl	Orphenadrine	Docetaxel	0.8	Orphenadrine may increase the serum levels and toxicity of docetaxel.
844	Desvenlafaxine	Zolmitriptan	Cabergoline	0.797	Concomitant use of the serotonin 5-HT1D receptor agonist, zolmitriptan, and the ergot derivative, carbergoline, may result in additive vasoconstrictive effects. Concomitant use within 24 hours is contraindicated. Use of two serotonin modulators, such as zolmitriptan and carbergoline, increases the risk of serotonin syndrome. Consider alternate therapy or monitor for serotonin syndrome during conc…
845	Desvenlafaxine	Zolmitriptan	Furazolidone	0.797	The MAO inhibitor, furazolidine, may increase the serum concentration of zolmitriptan by decreasing its metabolism. Concomitant therapy and use of zolmitriptan within two weeks of discontinuing furazolidine are contraindicated.
846	Desvenlafaxine	Zolmitriptan	Methysergide	0.797	Possible severe and prolonged vasoconstriction
847	Desvenlafaxine	Zolmitriptan	Pergolide	0.797	Concomitant use of the serotonin 5-HT1D receptor agonist, zolmitriptan, and the ergot derivative, pergolide, may result in additive vasoconstrictive effects. Concomitant use within 24 hours is contraindicated.
848	Zolmitriptan	Desvenlafaxine	Dipivefrin	0.797	Desvenlafaxine may increase the tachycardic and vasopressor effects of dipivefrin. Consider alternate therapy or monitor for increased sympathomimetic effects, such as increased blood pressure, chest pain and headache.
849	Zolmitriptan	Desvenlafaxine	Ephedrine	0.797	Desvenlafaxine may increase the tachycardic and vasopressor effects of ephedrine. Consider alternate therapy or monitor for increased sympathomimetic effects, such as increased blood pressure, chest pain and headache.
850	Zolmitriptan	Desvenlafaxine	Epinephrine	0.797	Desvenlafaxine may increase the tachycardic and vasopressor effects of epinephrine. Consider alternate therapy or monitor for increased sympathomimetic effects, such as increased blood pressure, chest pain and headache.
851	Zolmitriptan	Desvenlafaxine	Isometheptene	0.797	Desvenlafaxine may increase the tachycardic and vasopressor effects of isometheptene. Consider alternate therapy or monitor for increased sympathomimetic effects, such as increased blood pressure, chest pain and headache.
852	Zolmitriptan	Desvenlafaxine	Levonordefrin	0.797	Desvenlafaxine may increase the tachycardic and vasopressor effects of levonordefrin. Consider alternate therapy or monitor for increased sympathomimetic effects, such as increased blood pressure, chest pain and headache.
853	Zolmitriptan	Desvenlafaxine	Norepinephrine	0.797	Desvenlafaxine may increase the tachycardic and vasopressor effects of norepinephrine. Consider alternate therapy or monitor for increased sympathomimetic effects, such as increased blood pressure, chest pain and headache.
854	Zolmitriptan	Desvenlafaxine	Pseudoephedrine	0.797	Desvenlafaxine may increase the tachycardic and vasopressor effects of pseudoephedrine. Consider alternate therapy or monitor for increased sympathomimetic effects, such as increased blood pressure, chest pain and headache.
855	Ephedrine	Pseudoephedrine	Bromocriptine	0.792	The sympathomimetic, pseudoephedrine, increases the toxicity of bromocriptine.
856	Ephedrine	Pseudoephedrine	Deserpidine	0.792	Increased arterial pressure
857	Ephedrine	Pseudoephedrine	Pargyline	0.792	Increased arterial pressure
858	Ephedrine	Pseudoephedrine	Protriptyline	0.792	The tricyclic antidepressant, protriptyline, increases the sympathomimetic effect of pseudoephedrine.
859	Megestrol	Conjugated/Estrogens	Tipranavir	0.792	Conjugated estrogens may increase the adverse dermatological effects (i.e. skin rash) of Tipranavir. Tipranavir may decrease the serum concentration Conjugated estrogens. Monitor for estrogen deficiency during concomitant therapy.
860	Bumetanide	Furosemide	Ethotoin	0.789	The hydantoin decreases the effect of furosemide
861	Bumetanide	Furosemide	Fosphenytoin	0.789	The hydantoin decreases the effect of furosemide
862	Bumetanide	Furosemide	Mephenytoin	0.789	The hydantoin decreases the effect of furosemide
863	Bumetanide	Furosemide	Phenytoin	0.789	The hydantoin decreases the effect of furosemide
864	Clonazepam	Chlordiazepoxide	Ethotoin	0.789	Possible increased levels of the hydantoin, decrease of benzodiazepine
865	Clonazepam	Chlordiazepoxide	Fosphenytoin	0.789	Possible increased levels of the hydantoin, decrease of benzodiazepine
866	Clonazepam	Chlordiazepoxide	Mephenytoin	0.789	Possible increased levels of the hydantoin, decrease of benzodiazepine
867	Clonazepam	Chlordiazepoxide	Phenytoin	0.789	Possible increased levels of the hydantoin, decrease of benzodiazepine
868	Droperidol	Flupenthixol	Donepezil	0.789	Possible antagonism of action
869	Droperidol	Flupenthixol	Galantamine	0.789	Possible antagonism of action
870	Droperidol	Flupenthixol	Rivastigmine	0.789	Possible antagonism of action
871	Ethacrynic/acid	Furosemide	Ethotoin	0.789	The hydantoin decreases the effect of furosemide
872	Ethacrynic/acid	Furosemide	Fosphenytoin	0.789	The hydantoin decreases the effect of furosemide
873	Ethacrynic/acid	Furosemide	Mephenytoin	0.789	The hydantoin decreases the effect of furosemide
874	Ethacrynic/acid	Furosemide	Phenytoin	0.789	The hydantoin decreases the effect of furosemide
875	Flupenthixol	Droperidol	Quinupristin	0.789	This combination presents an increased risk of toxicity
876	Loxapine	Droperidol	Quinupristin	0.789	This combination presents an increased risk of toxicity
877	Mephentermine	Dobutamine	Entacapone	0.789	Entacapone increases the effect and toxicity of the sympathomimetic, dobutamine.
878	Phenelzine	Rasagiline	Ciprofloxacin	0.788	Ciprofloxacin may increase and effect and toxicity of rasagiline.
879	Phenelzine	Rasagiline	Cyclobenzaprine	0.788	Increased risk of toxicity with this association
880	Rasagiline	Phenelzine	Almotriptan	0.788	MAO inhibitor increases the effects and toxicity of 5-HT agonist
881	Rasagiline	Phenelzine	Donepezil	0.788	Possible antagonism of action
882	Rasagiline	Phenelzine	Entacapone	0.788	Possible hypertensive crisis with this combination
883	Rasagiline	Phenelzine	Galantamine	0.788	Possible antagonism of action
884	Rasagiline	Phenelzine	Guanethidine	0.788	Phenelzine may decrease the effect of guanethidine.
885	Rasagiline	Phenelzine	Levodopa	0.788	Possible hypertensive crisis
886	Rasagiline	Phenelzine	Methotrimeprazine	0.788	Possible severe adverse reaction with this combination
887	Rasagiline	Phenelzine	Naratriptan	0.788	MAO inhibitor increases the effect and toxicity of 5-HT agonist
888	Rasagiline	Phenelzine	Rivastigmine	0.788	Possible antagonism of action
889	Rasagiline	Phenelzine	Sumatriptan	0.788	The MAO inhibitor increases the effect and toxicity of 5-HT agonist
890	Rasagiline	Phenelzine	Tacrine	0.788	The therapeutic effects of the central acetylcholinesterase inhibitor, Tacrine, and/or the anticholinergic, Phenelzine, may be reduced due to antagonism. The interaction may be beneficial when the anticholinergic action is a side effect. Monitor for decreased efficacy of both agents.
891	Rasagiline	Phenelzine	Trimethobenzamide	0.788	Trimethobenzamide and Phenelzine, two anticholinergics, may cause additive anticholinergic effects and enhance their adverse/toxic effects. Monitor for enhanced anticholinergic effects.
892	Rasagiline	Phenelzine	Triprolidine	0.788	Triprolidine and Phenelzine, two anticholinergics, may cause additive anticholinergic effects and enhance their adverse/toxic effects. Additive CNS depressant effects may also occur. Monitor for enhanced anticholinergic and CNS depressant effects.
893	Rasagiline	Phenelzine	Trospium	0.788	Trospium and Phenelzine, two anticholinergics, may cause additive anticholinergic effects and enhanced adverse/toxic effects. Monitor for enhanced anticholinergic effects.
894	Arsenic/trioxide	Foscarnet	Ciprofloxacin	0.786	Increased risk of convulsions
895	Arsenic/trioxide	Foscarnet	Norfloxacin	0.786	Increased risk of convulsions
896	Arsenic/trioxide	Foscarnet	Ofloxacin	0.786	Increased risk of convulsions
897	Teniposide	Zopiclone	Tolbutamide	0.786	Tolbutamide, a strong CYP2C9 inhibitor, may decrease the metabolism and clearance of Zopiclone. Consider alternate therapy or monitor for changes in Zopiclone therapeutic and adverse effects if Tolbutamide is initiated, discontinued or dose changed.
898	Zopiclone	Teniposide	Quinupristin	0.786	This combination presents an increased risk of toxicity
899	Atenolol	Carvedilol	Citalopram	0.783	The SSRI, citalopram, may increase the bradycardic effect of the beta-blocker, carvedilol.
900	Atenolol	Carvedilol	Digoxin	0.783	Carvedilol increases levels/effect of digoxin
901	Atenolol	Carvedilol	Escitalopram	0.783	The SSRI, escitalopram, may increase the bradycardic effect of the beta-blocker, carvedilol.
902	Atenolol	Carvedilol	Fluoxetine	0.783	The SSRI, fluoxetine, may increase the bradycardic effect of the beta-blocker, carvedilol.
903	Atenolol	Carvedilol	Paroxetine	0.783	The SSRI increases the effect of the beta-blocker
904	Atenolol	Carvedilol	Sertraline	0.783	The SSRI, sertraline, may increase the bradycardic effect of the beta-blocker, carvedilol.
905	Atenolol	Carvedilol	Terbinafine	0.783	Terbinafine may reduce the metabolism and clearance of Carvedilol. Consider alternate therapy or monitor for therapeutic/adverse effects of Carvedilol if Terbinafine is initiated, discontinued or dose changed.
906	Atenolol	Carvedilol	Topotecan	0.783	The p-glycoprotein inhibitor, Carvedilol, may increase the bioavailability of oral Topotecan. A clinically significant effect is also expected with IV Topotecan. Concomitant therapy should be avoided.
907	Bisoprolol	Pindolol	Chlorpromazine	0.783	Increased effect of both drugs
908	Bisoprolol	Pindolol	Mesoridazine	0.783	Increased risk of cardiotoxicity and arrhythmias
909	Bisoprolol	Pindolol	Thioridazine	0.783	Increased risk of cardiotoxicity and arrhythmias
910	Carvedilol	Atenolol	Ampicillin	0.783	Ampicillin decreases bioavailability of atenolol
911	Escitalopram	Citalopram	Acenocoumarol	0.783	The SSRI, citalopram, increases the effect of anticoagulant, acenocoumarol.
912	Escitalopram	Citalopram	Anisindione	0.783	The SSRI, citalopram, increases the effect of anticoagulant, anisindione.
913	Escitalopram	Citalopram	Clarithromycin	0.783	Possible serotoninergic syndrome with this combination
914	Escitalopram	Citalopram	Clozapine	0.783	The antidepressant increases the effect of clozapine
915	Escitalopram	Citalopram	Dicumarol	0.783	The SSRI, citalopram, increases the effect of anticoagulant, dicumarol.
916	Escitalopram	Citalopram	Erythromycin	0.783	Possible serotoninergic syndrome with this combination
917	Escitalopram	Citalopram	Josamycin	0.783	Possible serotoninergic sydrome with this combination
918	Escitalopram	Citalopram	Moclobemide	0.783	Possible serotoninergic syndrome
919	Escitalopram	Citalopram	Troleandomycin	0.783	Possible serotoninergic syndrome with this combination
920	Escitalopram	Citalopram	Warfarin	0.783	The SSRI, citalopram, increases the effect of anticoagulant, warfarin.
921	Folic/Acid	Levonorgestrel	Artemether	0.783	Artemether may decrease the effectiveness of levonorgestrel by increasing its metabolism via CYP3A4. Consider an alternate non-hormonal means of contraception during artemether therapy.
922	Folic/Acid	Levonorgestrel	Carbamazepine	0.783	Decreases the contraceptive effect
923	Folic/Acid	Clomifene	Prednisolone	0.783	The estrogenic agent, clomifene, may increase the effect of the corticosteroid, prednisolone.
924	Folic/Acid	Clomifene	Prednisone	0.783	The estrogenic agent, clomifene, may increase the effect of corticosteroid, prednisone.
925	Folic/Acid	Clomifene	Raloxifene	0.783	Association not recommended
926	Folic/Acid	Levonorgestrel	Thiopental	0.783	Thiopental may decrease the effect of Levonorgestrel. Contraceptive failure may occur. Alternative nonhomomonal contraception should be used during concomitant therapy.
927	Folic/Acid	Levonorgestrel	Tretinoin	0.783	Oral Tretinoin may decrease the effect of oral contraceptive, Levonorgestrel. An alternate form of contraception should be used during concomitant therapy.
928	Folic/Acid	Clomifene	Ursodeoxycholic/acid	0.783	Estrogens decreases the effect of ursodiol
929	Folic/Acid	Levonorgestrel	Warfarin	0.783	Levonorgestrel may alter the anticoagulant effect of warfarin. Concomitant therapy should be avoided. Monitor for changes in coagulation status if levonorgestrel is initiated, discontinued or dose changed.
930	Methoxamine	Phenylephrine	Deserpidine	0.783	Increased arterial pressure
931	Methoxamine	Phenylephrine	Ergonovine	0.783	Possible marked increase of arterial pressure
932	Methoxamine	Phenylephrine	Methylergonovine	0.783	Possible marked increase of arterial pressure
933	Methoxamine	Phenylephrine	Pargyline	0.783	Increased arterial pressure
934	Methoxamine	Phenylephrine	Protriptyline	0.783	The tricyclic antidepressant, protriptyline, increases the sympathomimetic effect of phenylephrine.
935	Pindolol	Bisoprolol	Rifampin	0.783	Rifampin may decrease the serum concentration of bisprolol by increasing its metabolism.
936	Pindolol	Bisoprolol	Telithromycin	0.783	Telithromycin may reduce clearance of Bisoprolol. Consider alternate therapy or monitor for changes in the therapeutic/adverse effects of Bisoprolol if Telithromycin is initiated, discontinued or dose changed.
937	Pindolol	Bisoprolol	Voriconazole	0.783	Voriconazole, a strong CYP3A4 inhibitor, may increase the serum concentration of bisoprolol by decreasing its metabolism. Monitor for changes in the therapeutic and adverse effects of bisoprolol if voriconazole is initiated, discontinued or dose changed.
938	Alprazolam	Diazepam	Ticlopidine	0.781	Ticlopidine may decrease the metabolism and clearance of Diazepam. Consider alternate therapy or monitor for adverse/toxic effects of Diazepam if Ticlopidine is initiated, discontinued or dose changed.
939	Diazepam	Alprazolam	Aprepitant	0.781	Increases the effect and toxicity of benzodiazepine
940	Diazepam	Alprazolam	Carbamazepine	0.781	Reduces the effect of the benzodiazepine
941	Diazepam	Alprazolam	Delavirdine	0.781	The antiviral agent increases the effect and toxicity of benzodiazepine
942	Diazepam	Alprazolam	Efavirenz	0.781	The antiviral agent increases the effect and toxicity of benzodiazepine
943	Isocarboxazid	Rasagiline	Ciprofloxacin	0.78	Ciprofloxacin may increase and effect and toxicity of rasagiline.
944	Isocarboxazid	Rasagiline	Cyclobenzaprine	0.78	Increased risk of toxicity with this association
945	Rasagiline	Isocarboxazid	L-Tryptophan	0.78	Possible severe adverse reaction with this combination
946	Rasagiline	Isocarboxazid	Rizatriptan	0.78	The MAO inhibitor increases the effect and toxicity of rizatriptan
947	Atorvastatin	Simvastatin	Amiodarone	0.778	Increased risk of rhabdomyolysis
948	Atorvastatin	Simvastatin	Ranolazine	0.778	Ranolazine increases the statin level
949	Atropine	Orphenadrine	Docetaxel	0.778	Orphenadrine may increase the serum levels and toxicity of docetaxel.
950	Atropine	Trihexyphenidyl	Potassium/Chloride	0.778	The ulcerative effects of solid oral dosage forms of KCl may be enhanced by Trihexyphenidyl, an anticholinergic. Anticholinergics slow gastric emptying, increasing the contact time between the gastrointestinal mucosa and KCl. Prolonged exposure to KCl increases the risk of gastric and intestinal irritation and ulceration. Solid oral dosage forms of KCl should be avoided; alternatives include liqu…
951	Benazepril	Candesartan	Trandolapril	0.778	The angiotensin II receptor blocker, Candesartan, may increase the adverse effects of Trandolapril.
952	Benztropine	Oxybutynin	Carbamazepine	0.778	Oxybutynin may cause carbamazepine toxicity
953	Biperiden	Oxybutynin	Carbamazepine	0.778	Oxybutynin may cause carbamazepine toxicity
954	Brompheniramine	Orphenadrine	Docetaxel	0.778	Orphenadrine may increase the serum levels and toxicity of docetaxel.
955	Brompheniramine	Trihexyphenidyl	Potassium/Chloride	0.778	The ulcerative effects of solid oral dosage forms of KCl may be enhanced by Trihexyphenidyl, an anticholinergic. Anticholinergics slow gastric emptying, increasing the contact time between the gastrointestinal mucosa and KCl. Prolonged exposure to KCl increases the risk of gastric and intestinal irritation and ulceration. Solid oral dosage forms of KCl should be avoided; alternatives include liqu…
956	Candesartan	Benazepril	Tizanidine	0.778	Tizanidine increases the risk of hypotension with the ACE inhibitor
957	Chlorotrianisene	Estrone	Tipranavir	0.778	Estropipate may increase the adverse dermatological effects (i.e. skin rash) of Tipranavir. Tipranavir may decrease the serum concentration Estropipate. Monitor for estrogen deficiency during concomitant therapy.
958	Cilazapril	Lisinopril	Clozapine	0.778	Lisinopril increases the effect and toxicity of clozapine
959	Cilazapril	Enalapril	Rifampin	0.778	Rifampin decreases the effect of enalapril
960	Cilazapril	Captopril	Terbinafine	0.778	Terbinafine may reduce the metabolism and clearance of Captopril. Consider alternate therapy or monitor for therapeutic/adverse effects of Captopril if Terbinafine is initiated, discontinued or dose changed.
961	Clemastine	Orphenadrine	Docetaxel	0.778	Orphenadrine may increase the serum levels and toxicity of docetaxel.
962	Clemastine	Trihexyphenidyl	Potassium/Chloride	0.778	The ulcerative effects of solid oral dosage forms of KCl may be enhanced by Trihexyphenidyl, an anticholinergic. Anticholinergics slow gastric emptying, increasing the contact time between the gastrointestinal mucosa and KCl. Prolonged exposure to KCl increases the risk of gastric and intestinal irritation and ulceration. Solid oral dosage forms of KCl should be avoided; alternatives include liqu…
963	Clidinium	Orphenadrine	Docetaxel	0.778	Orphenadrine may increase the serum levels and toxicity of docetaxel.
964	Clidinium	Trihexyphenidyl	Potassium/Chloride	0.778	The ulcerative effects of solid oral dosage forms of KCl may be enhanced by Trihexyphenidyl, an anticholinergic. Anticholinergics slow gastric emptying, increasing the contact time between the gastrointestinal mucosa and KCl. Prolonged exposure to KCl increases the risk of gastric and intestinal irritation and ulceration. Solid oral dosage forms of KCl should be avoided; alternatives include liqu…
965	Cyclizine	Orphenadrine	Docetaxel	0.778	Orphenadrine may increase the serum levels and toxicity of docetaxel.
966	Cyclizine	Trihexyphenidyl	Potassium/Chloride	0.778	The ulcerative effects of solid oral dosage forms of KCl may be enhanced by Trihexyphenidyl, an anticholinergic. Anticholinergics slow gastric emptying, increasing the contact time between the gastrointestinal mucosa and KCl. Prolonged exposure to KCl increases the risk of gastric and intestinal irritation and ulceration. Solid oral dosage forms of KCl should be avoided; alternatives include liqu…
967	Deserpidine	Pargyline	Guanethidine	0.778	Pargyline may decrease the effect of guanethidine.
968	Deserpidine	Pargyline	Methotrimeprazine	0.778	Possible severe adverse reaction with this combination
969	Dicyclomine	Oxybutynin	Carbamazepine	0.778	Oxybutynin may cause carbamazepine toxicity
970	Eprosartan	Irbesartan	Tretinoin	0.778	The moderate CYP2C8 inhibitor, Irbesartan, may decrease the metabolism and clearance of oral Tretinoin. Monitor for changes in Tretinoin effectiveness and adverse/toxic effects if Irbesartan is initiated, discontinued to dose changed.
971	Estriol	Estrone	Tipranavir	0.778	Estropipate may increase the adverse dermatological effects (i.e. skin rash) of Tipranavir. Tipranavir may decrease the serum concentration Estropipate. Monitor for estrogen deficiency during concomitant therapy.
972	Estrone	Chlorotrianisene	Raloxifene	0.778	Association not recommended
973	Estropipate	Estrone	Tipranavir	0.778	Estropipate may increase the adverse dermatological effects (i.e. skin rash) of Tipranavir. Tipranavir may decrease the serum concentration Estropipate. Monitor for estrogen deficiency during concomitant therapy.
974	Flavoxate	Orphenadrine	Docetaxel	0.778	Orphenadrine may increase the serum levels and toxicity of docetaxel.
975	Flavoxate	Trihexyphenidyl	Potassium/Chloride	0.778	The ulcerative effects of solid oral dosage forms of KCl may be enhanced by Trihexyphenidyl, an anticholinergic. Anticholinergics slow gastric emptying, increasing the contact time between the gastrointestinal mucosa and KCl. Prolonged exposure to KCl increases the risk of gastric and intestinal irritation and ulceration. Solid oral dosage forms of KCl should be avoided; alternatives include liqu…
976	Floxuridine	Sulfisoxazole	Chlorpropamide	0.778	Sulfonamide/sulfonylurea: possible hypoglycemia
977	Floxuridine	Sulfisoxazole	Methotrexate	0.778	The sulfamide increases the toxicity of methotrexate
978	Fosinopril	Candesartan	Trandolapril	0.778	The angiotensin II receptor blocker, Candesartan, may increase the adverse effects of Trandolapril.
979	Glycopyrrolate	Oxybutynin	Carbamazepine	0.778	Oxybutynin may cause carbamazepine toxicity
980	Hydroxyzine	Orphenadrine	Docetaxel	0.778	Orphenadrine may increase the serum levels and toxicity of docetaxel.
981	Hydroxyzine	Trihexyphenidyl	Potassium/Chloride	0.778	The ulcerative effects of solid oral dosage forms of KCl may be enhanced by Trihexyphenidyl, an anticholinergic. Anticholinergics slow gastric emptying, increasing the contact time between the gastrointestinal mucosa and KCl. Prolonged exposure to KCl increases the risk of gastric and intestinal irritation and ulceration. Solid oral dosage forms of KCl should be avoided; alternatives include liqu…
982	Hyoscyamine	Oxybutynin	Carbamazepine	0.778	Oxybutynin may cause carbamazepine toxicity
983	Meclizine	Orphenadrine	Docetaxel	0.778	Orphenadrine may increase the serum levels and toxicity of docetaxel.
984	Meclizine	Trihexyphenidyl	Potassium/Chloride	0.778	The ulcerative effects of solid oral dosage forms of KCl may be enhanced by Trihexyphenidyl, an anticholinergic. Anticholinergics slow gastric emptying, increasing the contact time between the gastrointestinal mucosa and KCl. Prolonged exposure to KCl increases the risk of gastric and intestinal irritation and ulceration. Solid oral dosage forms of KCl should be avoided; alternatives include liqu…
985	Methylphenobarbital	Pentobarbital	Telithromycin	0.778	Pentobarbital may decrease the plasma concentration of Telithromycin. Consider alternate therapy.
986	Methylphenobarbital	Pentobarbital	Temsirolimus	0.778	Pentobarbital may increase the metabolism of Temsirolimus decreasing its efficacy. Concomitant therapy should be avoided.
987	Methylphenobarbital	Pentobarbital	Tramadol	0.778	Pentobarbital may decrease the effect of Tramadol by increasing Tramadol metabolism and clearance.
988	Methylphenobarbital	Pentobarbital	Trazodone	0.778	The CYP3A4 inducer, Pentobarbital, may decrease Trazodone efficacy by increasing Trazodone metabolism and clearance. Monitor for changes in Trazodone efficacy/toxicity if Pentobarbital is initiated, discontinued or dose changed.
989	Oxybutynin	Benztropine	Haloperidol	0.778	The anticholinergic increases the risk of psychosis and tardive dyskinesia
990	Pentobarbital	Methylphenobarbital	Delavirdine	0.778	The anticonvulsant, methylphenobarbital, decreases the effect of delavirdine.
991	Perindopril	Candesartan	Trandolapril	0.778	The angiotensin II receptor blocker, Candesartan, may increase the adverse effects of Trandolapril.
992	Pivmecillinam	Isotretinoin	Carbamazepine	0.778	Isotretinoine decreases the effect of carbamazepine
993	Pivmecillinam	Isotretinoin	Vitamin/A	0.778	Isotretinoin increases the risk of vitamin A toxicity. Avoid vitamin A supplementation while taking isotretinoin.
994	Procyclidine	Orphenadrine	Docetaxel	0.778	Orphenadrine may increase the serum levels and toxicity of docetaxel.
995	Procyclidine	Trihexyphenidyl	Potassium/Chloride	0.778	The ulcerative effects of solid oral dosage forms of KCl may be enhanced by Trihexyphenidyl, an anticholinergic. Anticholinergics slow gastric emptying, increasing the contact time between the gastrointestinal mucosa and KCl. Prolonged exposure to KCl increases the risk of gastric and intestinal irritation and ulceration. Solid oral dosage forms of KCl should be avoided; alternatives include liqu…
996	Propantheline	Orphenadrine	Docetaxel	0.778	Orphenadrine may increase the serum levels and toxicity of docetaxel.
997	Propantheline	Trihexyphenidyl	Potassium/Chloride	0.778	The ulcerative effects of solid oral dosage forms of KCl may be enhanced by Trihexyphenidyl, an anticholinergic. Anticholinergics slow gastric emptying, increasing the contact time between the gastrointestinal mucosa and KCl. Prolonged exposure to KCl increases the risk of gastric and intestinal irritation and ulceration. Solid oral dosage forms of KCl should be avoided; alternatives include liqu…
998	Ramipril	Candesartan	Trandolapril	0.778	The angiotensin II receptor blocker, Candesartan, may increase the adverse effects of Trandolapril.
999	Scopolamine	Orphenadrine	Docetaxel	0.778	Orphenadrine may increase the serum levels and toxicity of docetaxel.
1000	Scopolamine	Trihexyphenidyl	Potassium/Chloride	0.778	The ulcerative effects of solid oral dosage forms of KCl may be enhanced by Trihexyphenidyl, an anticholinergic. Anticholinergics slow gastric emptying, increasing the contact time between the gastrointestinal mucosa and KCl. Prolonged exposure to KCl increases the risk of gastric and intestinal irritation and ulceration. Solid oral dosage forms of KCl should be avoided; alternatives include liqu…
1001	Simvastatin	Atorvastatin	Bezafibrate	0.778	Increased risk of myopathy/rhabdomyolysis
1002	Simvastatin	Atorvastatin	Indinavir	0.778	Increases the effect and toxicity of atorvastatin
1003	Simvastatin	Atorvastatin	Josamycin	0.778	The macrolide, josamycin, may increase the toxicity of the statin, atorvastatin.
1004	Simvastatin	Atorvastatin	Ritonavir	0.778	Ritonavir increases the effect and toxicity of the statin
1005	Simvastatin	Atorvastatin	Saquinavir	0.778	Saquinavir increases the effect and toxicity of atorvastatin
1006	Simvastatin	Atorvastatin	Topotecan	0.778	The p-glycoprotein inhibitor, Atorvastatin, may increase the bioavailability of oral Topotecan. A clinically significant effect is also expected with IV Topotecan. Concomitant therapy should be avoided.
1007	Teniposide	Zolpidem	Fluconazole	0.778	Fluconazole, a strong CYP3A4 inhibitor, may increase the serum concentration of zolpidem by decreasing its metabolism. Consider alternate therapy or monitor for changes in the therapeutic and adverse effects of zolpidem if fluconazole is initiated, discontinued or dose changed.
1008	Zolpidem	Teniposide	Quinupristin	0.778	This combination presents an increased risk of toxicity
1009	Aluminium	Magnesium/oxide	Tiludronate	0.774	The divalent cation of oral Magnesium oxide may significantly decrease the absorption of Tiludronate by forming a nonabsorbable chelate. Oral dosing should be separated by at least 2 hours.
1010	Magnesium/oxide	Aluminium	Clindamycin	0.774	The aluminium salt decreases the absorption of lincosamides
1011	Magnesium/oxide	Aluminium	Deferasirox	0.774	Possible physicochemical interaction
1012	Magnesium/oxide	Aluminium	Lincomycin	0.774	The aluminium salt decreases the absorption of lincosamides
1013	Magnesium/oxide	Aluminium	Penciclovir	0.774	The multivalent agent decreases the effect of penicillamine
1014	Magnesium/oxide	Aluminium	Polystyrene/sulfonate	0.774	Risk of alkalosis in renal impairment
1015	Teniposide	Vincristine	Digoxin	0.774	The antineoplasic agent decreases the effect of digoxin
1016	Teniposide	Vincristine	Mitomycin	0.774	Potentially severe lung toxicity
1017	Amphetamine	Methamphetamine	Terbinafine	0.773	Terbinafine may reduce the metabolism and clearance of Methamphetamine. Consider alternate therapy or monitor for therapeutic/adverse effects of Methamphetamine if Terbinafine is initiated, discontinued or dose changed.
1018	Dopamine	Norepinephrine	Desvenlafaxine	0.773	Desvenlafaxine may increase the tachycardic and vasopressor effects of norepinephrine. Consider alternate therapy or monitor for increased sympathomimetic effects, such as increased blood pressure, chest pain and headache.
1019	Dopamine	Norepinephrine	Trimipramine	0.773	Trimipramine may increase the vasopressor effect of the direct-acting alpha-/beta-agonist, Norepinephrine. Avoid combination if possible. Monitor sympathetic response to therapy if used concomitantly.
1020	Dopamine	Norepinephrine	Venlafaxine	0.773	Venlafaxine may increase the tachycardic and vasopressor effects of Norepinephrine. Consider alternate therapy or monitor for increased sympathomimetic effects, such as increased blood pressure, chest pain and headache.
1021	Glisoxepide	Acetohexamide	Betaxolol	0.773	The beta-blocker, betaxolol, may decrease symptoms of hypoglycemia.
1022	Glisoxepide	Acetohexamide	Carteolol	0.773	The beta-blocker, carteolol, may decrease symptoms of hypoglycemia.
1023	Glisoxepide	Acetohexamide	Dicumarol	0.773	The agent increases the effect of sulfonylurea
1024	Glisoxepide	Acetohexamide	Practolol	0.773	The beta-blocker, practolol, may decrease symptoms of hypoglycemia.
1025	Glisoxepide	Acetohexamide	Sotalol	0.773	The beta-blocker, sotalol, may decrease symptoms of hypoglycemia.
1026	Norepinephrine	Dopamine	Fosphenytoin	0.773	Risk of severe hypotension
1027	Norepinephrine	Dopamine	Phenytoin	0.773	Risk of severe hypotension
1028	Alprazolam	Triazolam	Modafinil	0.771	Modafinil decreases the effect of triazolam
1029	Alprazolam	Triazolam	Nefazodone	0.771	Nefazodone increases the effect of triazolam
1030	Aprobarbital	Pentobarbital	Telithromycin	0.771	Pentobarbital may decrease the plasma concentration of Telithromycin. Consider alternate therapy.
1031	Aprobarbital	Pentobarbital	Temsirolimus	0.771	Pentobarbital may increase the metabolism of Temsirolimus decreasing its efficacy. Concomitant therapy should be avoided.
1032	Aprobarbital	Pentobarbital	Tramadol	0.771	Pentobarbital may decrease the effect of Tramadol by increasing Tramadol metabolism and clearance.
1033	Aprobarbital	Pentobarbital	Trazodone	0.771	The CYP3A4 inducer, Pentobarbital, may decrease Trazodone efficacy by increasing Trazodone metabolism and clearance. Monitor for changes in Trazodone efficacy/toxicity if Pentobarbital is initiated, discontinued or dose changed.
1034	Butethal	Pentobarbital	Telithromycin	0.771	Pentobarbital may decrease the plasma concentration of Telithromycin. Consider alternate therapy.
1035	Butethal	Pentobarbital	Temsirolimus	0.771	Pentobarbital may increase the metabolism of Temsirolimus decreasing its efficacy. Concomitant therapy should be avoided.
1036	Butethal	Pentobarbital	Tramadol	0.771	Pentobarbital may decrease the effect of Tramadol by increasing Tramadol metabolism and clearance.
1037	Butethal	Pentobarbital	Trazodone	0.771	The CYP3A4 inducer, Pentobarbital, may decrease Trazodone efficacy by increasing Trazodone metabolism and clearance. Monitor for changes in Trazodone efficacy/toxicity if Pentobarbital is initiated, discontinued or dose changed.
1038	Heptabarbital	Pentobarbital	Telithromycin	0.771	Pentobarbital may decrease the plasma concentration of Telithromycin. Consider alternate therapy.
1039	Heptabarbital	Pentobarbital	Temsirolimus	0.771	Pentobarbital may increase the metabolism of Temsirolimus decreasing its efficacy. Concomitant therapy should be avoided.
1040	Heptabarbital	Pentobarbital	Tramadol	0.771	Pentobarbital may decrease the effect of Tramadol by increasing Tramadol metabolism and clearance.
1041	Heptabarbital	Pentobarbital	Trazodone	0.771	The CYP3A4 inducer, Pentobarbital, may decrease Trazodone efficacy by increasing Trazodone metabolism and clearance. Monitor for changes in Trazodone efficacy/toxicity if Pentobarbital is initiated, discontinued or dose changed.
1042	Hexobarbital	Pentobarbital	Telithromycin	0.771	Pentobarbital may decrease the plasma concentration of Telithromycin. Consider alternate therapy.
1043	Hexobarbital	Pentobarbital	Temsirolimus	0.771	Pentobarbital may increase the metabolism of Temsirolimus decreasing its efficacy. Concomitant therapy should be avoided.
1044	Hexobarbital	Pentobarbital	Tramadol	0.771	Pentobarbital may decrease the effect of Tramadol by increasing Tramadol metabolism and clearance.
1045	Hexobarbital	Pentobarbital	Trazodone	0.771	The CYP3A4 inducer, Pentobarbital, may decrease Trazodone efficacy by increasing Trazodone metabolism and clearance. Monitor for changes in Trazodone efficacy/toxicity if Pentobarbital is initiated, discontinued or dose changed.
1046	Talbutal	Pentobarbital	Telithromycin	0.771	Pentobarbital may decrease the plasma concentration of Telithromycin. Consider alternate therapy.
1047	Talbutal	Pentobarbital	Temsirolimus	0.771	Pentobarbital may increase the metabolism of Temsirolimus decreasing its efficacy. Concomitant therapy should be avoided.
1048	Talbutal	Pentobarbital	Tramadol	0.771	Pentobarbital may decrease the effect of Tramadol by increasing Tramadol metabolism and clearance.
1049	Talbutal	Pentobarbital	Trazodone	0.771	The CYP3A4 inducer, Pentobarbital, may decrease Trazodone efficacy by increasing Trazodone metabolism and clearance. Monitor for changes in Trazodone efficacy/toxicity if Pentobarbital is initiated, discontinued or dose changed.
1050	Triazolam	Alprazolam	Digoxin	0.771	The benzodiazepine increases the effect of digoxin
1051	Ampicillin	Penicillin/G	Mesoridazine	0.769	Increased risk of cardiotoxicity and arrhythmias
1052	Ampicillin	Penicillin/G	Thioridazine	0.769	Increased risk of cardiotoxicity and arrhythmias
1053	Arsenic/trioxide	Ibutilide	Cisapride	0.769	Increased risk of cardiotoxicity and arrhythmias
1054	Arsenic/trioxide	Ibutilide	Ranolazine	0.769	Possible additive effect on QT prolongation
1055	Fenoprofen	Diflunisal	Indomethacin	0.769	Diflunisal increases the effect and toxicity of indomethacin
1056	Fenoprofen	Diflunisal	Probenecid	0.769	Probenecid increases toxicity of diflunisal
1057	Ibutilide	Arsenic/trioxide	Quinupristin	0.769	This combination presents an increased risk of toxicity
1058	Lumiracoxib	Celecoxib	Fluconazole	0.769	Increases the effect of celecoxib
1059	Lumiracoxib	Celecoxib	Rifampin	0.769	Rifampin, a strong CYP2C9 inducer, may decrease the serum levels of celecoxib by increasing its metabolism. Monitor for changes in the therapeutic and adverse effects if rifampin is initiated, discontinued or dose changed.
1060	Lumiracoxib	Celecoxib	Tretinoin	0.769	The moderate CYP2C8 inhibitor, Celecoxib, may decrease the metabolism and clearance of oral Tretinoin. Monitor for changes in Tretinoin effectiveness and adverse/toxic effects if Celecoxib is initiated, discontinued to dose changed.
1061	Metrizamide	Phenmetrazine	Guanethidine	0.769	Phenmetrazine may decrease the effect of guanethidine.
1062	Metrizamide	Phenmetrazine	Isocarboxazid	0.769	Possible hypertensive crisis
1063	Metrizamide	Phenmetrazine	Rasagiline	0.769	Possible hypertensive crisis
1064	Nabumetone	Diflunisal	Indomethacin	0.769	Diflunisal increases the effect and toxicity of indomethacin
1065	Nabumetone	Diflunisal	Probenecid	0.769	Probenecid increases toxicity of diflunisal
1066	Oxaprozin	Diflunisal	Indomethacin	0.769	Diflunisal increases the effect and toxicity of indomethacin
1067	Oxaprozin	Diflunisal	Probenecid	0.769	Probenecid increases toxicity of diflunisal
1068	Penicillin/G	Ampicillin	Atenolol	0.769	Ampicillin decreases bioavailability of atenolol
1069	Acebutolol	Pindolol	Chlorpromazine	0.767	Increased effect of both drugs
1070	Acebutolol	Pindolol	Mesoridazine	0.767	Increased risk of cardiotoxicity and arrhythmias
1071	Acebutolol	Pindolol	Thioridazine	0.767	Increased risk of cardiotoxicity and arrhythmias
1072	Bisoprolol	Carvedilol	Citalopram	0.766	The SSRI, citalopram, may increase the bradycardic effect of the beta-blocker, carvedilol.
1073	Bisoprolol	Carvedilol	Digoxin	0.766	Carvedilol increases levels/effect of digoxin
1074	Bisoprolol	Carvedilol	Escitalopram	0.766	The SSRI, escitalopram, may increase the bradycardic effect of the beta-blocker, carvedilol.
1075	Bisoprolol	Carvedilol	Fluoxetine	0.766	The SSRI, fluoxetine, may increase the bradycardic effect of the beta-blocker, carvedilol.
1076	Bisoprolol	Carvedilol	Paroxetine	0.766	The SSRI increases the effect of the beta-blocker
1077	Bisoprolol	Carvedilol	Sertraline	0.766	The SSRI, sertraline, may increase the bradycardic effect of the beta-blocker, carvedilol.
1078	Bisoprolol	Carvedilol	Terbinafine	0.766	Terbinafine may reduce the metabolism and clearance of Carvedilol. Consider alternate therapy or monitor for therapeutic/adverse effects of Carvedilol if Terbinafine is initiated, discontinued or dose changed.
1079	Bisoprolol	Carvedilol	Topotecan	0.766	The p-glycoprotein inhibitor, Carvedilol, may increase the bioavailability of oral Topotecan. A clinically significant effect is also expected with IV Topotecan. Concomitant therapy should be avoided.
1080	Carvedilol	Nadolol	Dyphylline	0.766	Antagonism of action and increased effect of theophylline
1081	Carvedilol	Nadolol	Methyldopa	0.766	Possible hypertensive crisis
1082	Carvedilol	Nadolol	Theophylline	0.766	Antagonism of action and increased effect of theophylline
1083	Carvedilol	Bisoprolol	Voriconazole	0.766	Voriconazole, a strong CYP3A4 inhibitor, may increase the serum concentration of bisoprolol by decreasing its metabolism. Monitor for changes in the therapeutic and adverse effects of bisoprolol if voriconazole is initiated, discontinued or dose changed.
1084	Labetalol	Pindolol	Chlorpromazine	0.766	Increased effect of both drugs
1085	Labetalol	Pindolol	Mesoridazine	0.766	Increased risk of cardiotoxicity and arrhythmias
1086	Labetalol	Pindolol	Thioridazine	0.766	Increased risk of cardiotoxicity and arrhythmias
1087	Nadolol	Carvedilol	Citalopram	0.766	The SSRI, citalopram, may increase the bradycardic effect of the beta-blocker, carvedilol.
1088	Nadolol	Carvedilol	Digoxin	0.766	Carvedilol increases levels/effect of digoxin
1089	Nadolol	Carvedilol	Escitalopram	0.766	The SSRI, escitalopram, may increase the bradycardic effect of the beta-blocker, carvedilol.
1090	Nadolol	Carvedilol	Fluoxetine	0.766	The SSRI, fluoxetine, may increase the bradycardic effect of the beta-blocker, carvedilol.
1091	Nadolol	Carvedilol	Paroxetine	0.766	The SSRI increases the effect of the beta-blocker
1092	Nadolol	Carvedilol	Sertraline	0.766	The SSRI, sertraline, may increase the bradycardic effect of the beta-blocker, carvedilol.
1093	Nadolol	Carvedilol	Terbinafine	0.766	Terbinafine may reduce the metabolism and clearance of Carvedilol. Consider alternate therapy or monitor for therapeutic/adverse effects of Carvedilol if Terbinafine is initiated, discontinued or dose changed.
1094	Nadolol	Carvedilol	Topotecan	0.766	The p-glycoprotein inhibitor, Carvedilol, may increase the bioavailability of oral Topotecan. A clinically significant effect is also expected with IV Topotecan. Concomitant therapy should be avoided.
1095	Pindolol	Labetalol	Cimetidine	0.766	Cimetidine may increase the serum concentration of labetolol by decreasing its metabolism.
1096	Pindolol	Labetalol	Enflurane	0.766	Monitor arterial pressure closely
1097	Pindolol	Labetalol	Halothane	0.766	Monitor arterial pressure closely
1098	Pindolol	Labetalol	Isoflurane	0.766	Monitor arterial pressure closely
1099	Phenmetrazine	Amphetamine	Fluoxetine	0.765	Risk of serotoninergic syndrome
1100	Phenmetrazine	Amphetamine	Fluvoxamine	0.765	Risk of serotoninergic syndrome
1101	Phenmetrazine	Amphetamine	Paroxetine	0.765	Risk of serotoninergic syndrome
1102	Dopamine	Methoxamine	Tranylcypromine	0.762	The MAO inhibitor, Tranylcypromine, may increase the vasopressor effect of the alpha1-agonist, Methoxamine. Concomitant therapy should be avoided.
1103	Methoxamine	Dopamine	Fosphenytoin	0.762	Risk of severe hypotension
1104	Methoxamine	Dopamine	Phenytoin	0.762	Risk of severe hypotension
1105	Carvedilol	Oxprenolol	Practolol	0.761	Antagonism
1106	Oxprenolol	Carvedilol	Citalopram	0.761	The SSRI, citalopram, may increase the bradycardic effect of the beta-blocker, carvedilol.
1107	Oxprenolol	Carvedilol	Digoxin	0.761	Carvedilol increases levels/effect of digoxin
1108	Oxprenolol	Carvedilol	Escitalopram	0.761	The SSRI, escitalopram, may increase the bradycardic effect of the beta-blocker, carvedilol.
1109	Oxprenolol	Carvedilol	Fluoxetine	0.761	The SSRI, fluoxetine, may increase the bradycardic effect of the beta-blocker, carvedilol.
1110	Oxprenolol	Carvedilol	Paroxetine	0.761	The SSRI increases the effect of the beta-blocker
1111	Oxprenolol	Carvedilol	Sertraline	0.761	The SSRI, sertraline, may increase the bradycardic effect of the beta-blocker, carvedilol.
1112	Oxprenolol	Carvedilol	Terbinafine	0.761	Terbinafine may reduce the metabolism and clearance of Carvedilol. Consider alternate therapy or monitor for therapeutic/adverse effects of Carvedilol if Terbinafine is initiated, discontinued or dose changed.
1113	Oxprenolol	Carvedilol	Topotecan	0.761	The p-glycoprotein inhibitor, Carvedilol, may increase the bioavailability of oral Topotecan. A clinically significant effect is also expected with IV Topotecan. Concomitant therapy should be avoided.
1114	Toremifene	Ziprasidone	Amantadine	0.761	The atypical antipsychotic, ziprasidone, may antagonize the effect of the dopamine agonist, amantadine. Consider alternate therapy or monitor for worsening of movement disorder.
1115	Toremifene	Ziprasidone	Bromocriptine	0.761	The atypical antipsychotic, ziprasidone, may antagonize the effect of the dopamine agonist, bromocriptine. Consider alternate therapy or monitor for worsening of movement disorder.
1116	Toremifene	Ziprasidone	Carbamazepine	0.761	Increases the effect and toxicity of ziprasidone
1117	Toremifene	Ziprasidone	Citalopram	0.761	Additive QTc-prolongation may occur increasing the risk of life-threatening ventricular arrhythmias and torsade de pointes. Concomitant therapy should be avoided.
1118	Toremifene	Ziprasidone	Donepezil	0.761	Possible antagonism of action
1119	Toremifene	Ziprasidone	Escitalopram	0.761	Additive QTc-prolongation may occur increasing the risk of life-threatening ventricular arrhythmias and torsade de pointes. Concomitant therapy should be avoided.
1120	Toremifene	Ziprasidone	Galantamine	0.761	Possible antagonism of action
1121	Toremifene	Ziprasidone	Ketoconazole	0.761	Ketoconazole increases the effect and toxicity of ziprasidone
1122	Toremifene	Ziprasidone	Levodopa	0.761	The atypical antipsychotic, ziprasidone, may antagonize the effect of the dopamine agonist, levodopa. Consider alternate therapy or monitor for worsening of movement disorder.
1123	Toremifene	Ziprasidone	Pergolide	0.761	The atypical antipsychotic, ziprasidone, may antagonize the effect of the dopamine agonist, pergolide. Consider alternate therapy or monitor for worsening of movement disorder.
1124	Toremifene	Ziprasidone	Pramipexole	0.761	The atypical antipsychotic, ziprasidone, may antagonize the effect of the dopamine agonist, pramipexole. Consider alternate therapy or monitor for worsening of movement disorder.
1125	Toremifene	Ziprasidone	Ropinirole	0.761	The atypical antipsychotic, ziprasidone, may antagonize the effect of the dopamine agonist, ropinirole. Consider alternate therapy or monitor for worsening of movement disorder.
1126	Toremifene	Ziprasidone	Rotigotine/Transdermal/Patch	0.761	The atypical antipsychotic, ziprasidone, may antagonize the effect of the dopamine agonist, rotigotine. Consider alternate therapy or monitor for worsening of movement disorder.
1127	Toremifene	Ziprasidone	Tacrine	0.761	Tacrine, a central acetylcholinesterase inhibitor, may augment the central neurotoxic effect of antipsychotics such as Ziprasidone. Monitor for extrapyramidal symptoms.
1128	Toremifene	Ziprasidone	Triprolidine	0.761	The CNS depressants, Triprolidine and Ziprasidone, may increase adverse/toxic effects due to additivity. Monitor for increased CNS depressant effects during concomitant therapy.
1129	Ziprasidone	Toremifene	Rifabutin	0.761	The rifamycin decreases the effect of anti-estrogen
1130	Ziprasidone	Toremifene	Rifampin	0.761	The rifamycin decreases the effect of anti-estrogen
1131	Norepinephrine	Pseudoephedrine	Bromocriptine	0.76	The sympathomimetic, pseudoephedrine, increases the toxicity of bromocriptine.
1132	Norepinephrine	Pseudoephedrine	Deserpidine	0.76	Increased arterial pressure
1133	Norepinephrine	Pseudoephedrine	Pargyline	0.76	Increased arterial pressure
1134	Norepinephrine	Pseudoephedrine	Protriptyline	0.76	The tricyclic antidepressant, protriptyline, increases the sympathomimetic effect of pseudoephedrine.
1135	Penbutolol	Practolol	Oxprenolol	0.76	Antagonism
1136	Pseudoephedrine	Norepinephrine	Entacapone	0.76	Entacapone increases the effect and toxicity of the sympathomimetic, norepinephrine.
1137	Acetohexamide	Gliclazide	Bismuth/Subsalicylate	0.759	The salicylate, bismuth subsalicylate, increases the effect of the sulfonylurea, gliclazide.
1138	Acetohexamide	Gliclazide	Glucosamine	0.759	Possible hyperglycemia
1139	Acetohexamide	Gliclazide	Magnesium/salicylate	0.759	The salicylate, magnesium salicylate, increases the effect of the sulfonylurea, gliclazide.
1140	Acetohexamide	Gliclazide	Salicylate-sodium	0.759	The salicylate, salicylate-sodium, increases the effect of the sulfonylurea, gliclazide.
1141	Acetohexamide	Gliclazide	Salsalate	0.759	The salicylate, salsalate, increases the effect of the sulfonylurea, gliclazide.
1142	Tramadol	Trazodone	Buspirone	0.754	Increased risk of serotonin syndrome. Monitor for symptoms of serotonin syndrome.
1143	Tramadol	Trazodone	Donepezil	0.754	Possible antagonism of action
1144	Tramadol	Trazodone	Galantamine	0.754	Possible antagonism of action
1145	Tramadol	Trazodone	Lithium	0.754	Increased risk of serotonin syndrome. Monitor for symptoms of serotonin syndrome.
1146	Tramadol	Trazodone	Rivastigmine	0.754	Possible antagonism of action
1147	Tramadol	Trazodone	Tamoxifen	0.754	Trazodone may decrease the therapeutic effect of Tamoxifen by decreasing the production of active metabolites. Consider alternate therapy.
1148	Tramadol	Trazodone	Tamsulosin	0.754	Trazodone, a CYP2D6 inhibitor, may decrease the metabolism and clearance of Tamsulosin, a CYP2D6 substrate. Monitor for changes in therapeutic/adverse effects of Tamsulosin if Trazodone is initiated, discontinued, or dose changed.
1149	Tramadol	Trazodone	Tipranavir	0.754	Tipranavir increases the concentration of Trazodone. Monitor for adverse/toxic effects of Trazodone. Trazodone dose adjustment may be necessary.
1150	Trazodone	Tramadol	Benzphetamine	0.754	Increased risk of serotonin syndrome. Monitor for symptoms of serotonin syndrome.
1151	Trazodone	Tramadol	Chloroquine	0.754	Chloroquine may decrease the effect of Tramadol by decreasing active metabolite production.
1152	Trazodone	Tramadol	Chlorpromazine	0.754	Chlorpromazine may decrease the effect of Tramadol by decreasing active metabolite production.
1153	Trazodone	Tramadol	Cinacalcet	0.754	Cinacalcet may decrease the effect of Tramadol by decreasing active metabolite production.
1154	Trazodone	Tramadol	Clozapine	0.754	Clozapine may decrease the effect of Tramadol by decreasing active metabolite production.
1155	Trazodone	Tramadol	Cocaine	0.754	Cocaine may decrease the effect of Tramadol by decreasing active metabolite production.
1156	Trazodone	Tramadol	Cyclobenzaprine	0.754	Increases risk of seizure.
1157	Trazodone	Tramadol	Darifenacin	0.754	Darifenacin may decrease the effect of Tramadol by decreasing active metabolite production.
1158	Trazodone	Tramadol	Dextroamphetamine	0.754	Increased risk of serotonin syndrome. Monitor for symptoms of serotonin syndrome.
1159	Trazodone	Tramadol	Diphenhydramine	0.754	Diphenhydramine may decrease the effect of Tramadol by decreasing active metabolite production.
1160	Trazodone	Tramadol	Lisdexamfetamine	0.754	Increased risk of serotonin syndrome. Monitor for symptoms of serotonin syndrome.
1161	Trazodone	Tramadol	Methadone	0.754	Methadone may decrease the effect of Tramadol by decreasing active metabolite production.
1162	Trazodone	Tramadol	Methamphetamine	0.754	Increased risk of serotonin syndrome. Monitor for symptoms of serotonin syndrome.
1163	Trazodone	Tramadol	Methotrimeprazine	0.754	Additive CNS depressant effects. Decrease dose of tramadol by 50% if initiating methotrimeprazine therapy. Monitor for increased CNS depression and apply further dosage adjustments as required.
1164	Trazodone	Tramadol	Phendimetrazine	0.754	Increased risk of serotonin syndrome. Monitor for symptoms of serotonin syndrome.
1165	Trazodone	Tramadol	Phentermine	0.754	Increased risk of serotonin syndrome. Monitor for symptoms of serotonin syndrome.
1166	Trazodone	Tramadol	Pioglitazone	0.754	Pioglitazone may decrease the effect of Tramadol by decreasing active metabolite production.
1167	Trazodone	Tramadol	Pyrimethamine	0.754	Pyrimethamine may decrease the effect of Tramadol by decreasing active metabolite production.
1168	Trazodone	Tramadol	Quinine	0.754	Quinine may decrease the effect of Tramadol by decreasing active metabolite production.
1169	Trazodone	Tramadol	Ranolazine	0.754	Ranolazine may decrease the effect of Tramadol by decreasing active metabolite production.
1170	Trazodone	Tramadol	Terbinafine	0.754	Terbinafine may decrease the effect of Tramadol by decreasing active metabolite production.
1171	Trazodone	Tramadol	Thioridazine	0.754	Thioridazine may decrease the effect of Tramadol by decreasing active metabolite production.
1172	Trazodone	Tramadol	Ticlopidine	0.754	Ticlopidine may decrease the effect of Tramadol by decreasing active metabolite production.
1173	Acenocoumarol	Warfarin	Aminosalicylic/Acid	0.753	The antiplatelet effects of aminosalicylic acid may increase the bleed risk associated with warfarin.
1174	Acenocoumarol	Warfarin	Amobarbital	0.753	Amobarbital may decrease the serum concentration of warfarin by increasing its metabolism. Monitor for changes in the therapeutic and adverse effects of warfarin if amobarbital is initiated, discontinued or dose changed.
1175	Acenocoumarol	Warfarin	Bezafibrate	0.753	Bezafibrate may increase the anticoagulant effect of warfarin. Monitor prothrombin time and therapeutic and adverse effects of warfarin if bezafibrate is initiated, discontinued or dose changed.
1176	Acenocoumarol	Warfarin	Butabarbital	0.753	Butabarbital may decrease the serum concentration of warfarin by increasing its metabolism. Monitor for changes in the therapeutic and adverse effects of warfarin if butabarbital is initiated, discontinued or dose changed.
1177	Acenocoumarol	Warfarin	Butalbital	0.753	Butalbital may decrease the serum concentration of warfarin by increasing its metabolism. Monitor for changes in the therapeutic and adverse effects of warfarin if butalbital is initiated, discontinued or dose changed.
1178	Acenocoumarol	Warfarin	Clopidogrel	0.753	Increased bleed risk may occur as a result of additive anticoagulant effects. Increase monitoring for signs and symptoms of bleeding during concomitant therapy.
1179	Acenocoumarol	Warfarin	Delavirdine	0.753	Delavirdine, a strong CYP2C9 inhibitor, may decrease the metabolism of warfarin. Consider alternate therapy or monitor for changes in the therapeutic and adverse effects of warfarin if delavirdine is initiated, discontinued or dose changed.
1180	Acenocoumarol	Warfarin	Desogestrel	0.753	Desogestrol may alter the anticoagulant effect of warfarin. Concomitant therapy should be avoided. Monitor for changes in coagulation status if desogestrol is initiated, discontinued or dose changed.
1181	Acenocoumarol	Warfarin	Drospirenone	0.753	Drospirenone may alter the anticoagulant effect of warfarin. Concomitant therapy should be avoided. Monitor for changes in coagulation status if drospirenone is initiated, discontinued or dose changed.
1182	Acenocoumarol	Warfarin	Ethynodiol/Diacetate	0.753	Ethynodiol diacetate may alter the anticoagulant effect of warfarin. Concomitant therapy should be avoided. Monitor for changes in coagulation status if ethynodiol diacetate is initiated, discontinued or dose
1183	Acenocoumarol	Warfarin	Etonogestrel	0.753	Etonogestrel may alter the anticoagulant effect of warfarin. Concomitant therapy should be avoided. Monitor for changes in coagulation status if etonogestrel is initiated, discontinued or dose changed.
1184	Acenocoumarol	Warfarin	Floxuridine	0.753	Floxuridine, a strong CYP2C9 inhibitor, may decrease the metabolism of warfarin. Consider alternate therapy or monitor for changes in the therapeutic and adverse effects of warfarin if floxuridine is initiated, discontinued or dose changed.
1185	Acenocoumarol	Warfarin	Levonorgestrel	0.753	Levonorgestrel may alter the anticoagulant effect of warfarin. Concomitant therapy should be avoided. Monitor for changes in coagulation status if levonorgestrel is initiated, discontinued or dose changed.
1186	Acenocoumarol	Warfarin	Liothyronine	0.753	Liothyronine may contribute to the anticoagulant effect of warfarin by increasing the metabolism of vitamin K-dependent clotting factors. Monitor for changes in prothrombin time and anticoagulant effects if liothyronine is initiated, discontinued or dose changed.
1187	Acenocoumarol	Warfarin	Liotrix	0.753	Liotrix may contribute to the anticoagulant effect of warfarin by increasing the metabolism of vitamin K-dependent clotting factors. Monitor for changes in prothrombin time and anticoagulant effects if liotrix is initiated, discontinued or dose changed.
1188	Acenocoumarol	Warfarin	Meclofenamic/acid	0.753	The antiplatelet effects of meclofenamic acid may increase the bleed risk associated with warfarin. Consider alternate therapy or monitor for signs and symptoms of bleeding during concomitant therapy.
1189	Acenocoumarol	Warfarin	Mestranol	0.753	Mestranol may alter the anticoagulant effect of warfarin. Concomitant therapy should be avoided. Monitor for changes in coagulation status if mestranol is initiated, discontinued or dose changed.
1190	Acenocoumarol	Warfarin	Methohexital	0.753	Methohexital may decrease the serum concentration of warfarin by increasing its metabolism. Monitor for changes in the therapeutic and adverse effects of warfarin if methohexital is initiated, discontinued or dose changed.
1191	Acenocoumarol	Warfarin	Nafcillin	0.753	Nafcillin may increase the anticoagulant effect of warfarin increasing the risk of bleeding. Consider alternate therapy or monitor for changes in the therapeutic and adverse effects of warfarin if nafcillin is initiated, discontinued or dose changed.
1192	Acenocoumarol	Warfarin	Nandrolone/decanoate	0.753	Nandrolone may increase the serum concentration and anticoagulant effect of warfarin. Monitor for changes in prothrombin time and therapeutic effects of warfarin if nandrolone is initiated, discontinued or dose changed.
1193	Acenocoumarol	Warfarin	Nandrolone/phenpropionate	0.753	Nandrolone may increase the serum concentration and anticoagulant effect of warfarin. Monitor for changes in prothrombin time and therapeutic effects of warfarin if nandrolone is initiated, discontinued or dose changed.
1194	Acenocoumarol	Warfarin	Nicardipine	0.753	Nicardipine, a strong CYP2C9 inhibitor, may decrease the metabolism of warfarin. Consider alternate therapy or monitor for changes in the therapeutic and adverse effects of warfarin if nicardipine is initiated, discontinued or dose changed.
1195	Acenocoumarol	Warfarin	Norethindrone	0.753	Norethindrone may alter the anticoagulant effect of warfarin. Concomitant therapy should be avoided. Monitor for changes in coagulation status if norethindrone is initiated, discontinued or dose changed.
1196	Acenocoumarol	Warfarin	Norgestimate	0.753	Norgestimate may alter the anticoagulant effect of warfarin. Concomitant therapy should be avoided. Monitor for changes in coagulation status if norgestimate is initiated, discontinued or dose changed.
1197	Acenocoumarol	Warfarin	Norgestrel	0.753	Norgestrel may alter the anticoagulant effect of warfarin. Concomitant therapy should be avoided. Monitor for changes in coagulation status if norgestrel is initiated, discontinued or dose changed.
1198	Acenocoumarol	Warfarin	Oxandrolone	0.753	Oxandrolone may increase the serum concentration and anticoagulant effect of warfarin. Monitor for changes in prothrombin time and therapeutic effects of warfarin if oxandrolone is initiated, discontinued or dose changed.
1199	Acenocoumarol	Warfarin	Pentobarbital	0.753	Pentobarbital may decrease the serum concentration of warfarin by increasing its metabolism. Monitor for changes in the therapeutic and adverse effects of warfarin if pentobarbital is initiated, discontinued or dose changed.
1200	Acenocoumarol	Warfarin	Phytonadione	0.753	Phytonadione (vitamin K) may antagonize the anticoagulant effects of warfarin. Monitor for changes in prothrombin time if phytonadione intake (either via supplements or vitamin K-rich foods) is increased or decreased.
1201	Acenocoumarol	Warfarin	S-Adenosylmethionine	0.753	Additive anticoagulant effects increase the risk of bleeding. Concomitant therapy should be avoided.
1202	Acenocoumarol	Warfarin	Salicylate-sodium	0.753	The antiplatelet effects of sodium salicylate may increase the bleed risk associated with warfarin.
1203	Acenocoumarol	Warfarin	Secobarbital	0.753	Secobarbital may decrease the serum concentration of warfarin by increasing its metabolism. Monitor for changes in the therapeutic and adverse effects of warfarin if secobarbital is initiated, discontinued or dose changed.
1204	Acenocoumarol	Warfarin	Sitaxentan	0.753	Sitaxentan, a strong CYP2C9 inhibitor, may decrease the metabolism of warfarin. Warfarin doses should be decreased by 80% upon initiated of concomitant therapy. Monitor for changes in the therapeutic and adverse effects of warfarin if sitaxentan is initiated, discontinued or dose changed.
1205	Acenocoumarol	Warfarin	Sucralfate	0.753	Sucralfate may reduce the absorption of warfarin. Warfarin should be administered at least 2 hours before or 6 hours after sucralfate administration. Monitor for changes in prothrombin time if sucralfate is initiated, discontinued or dose changed.
1206	Acenocoumarol	Warfarin	Sulfadiazine	0.753	Sulfadiazine, a strong CYP2C9 inhibitor, may decrease the metabolism of warfarin. Consider alternate therapy or monitor for changes in the therapeutic and adverse effects of warfarin if sulfadiazine is initiated, discontinued or dose changed.
1207	Acenocoumarol	Warfarin	Sulfamethoxazole	0.753	Sulfamethoxazole may increase the anticoagulant effect of warfarin by decreasing its metabolism. Consider alternate therapy or monitor for changes in prothrombin time if sulfamethoxazole is initiated, discontinued or dose changed.
1208	Acenocoumarol	Warfarin	Sulfinpyrazone	0.753	Sulfinpyrazone may increase the anticoagulant effect of warfarin by decreasing its metabolism and protein binding.
1209	Acenocoumarol	Warfarin	Sulfisoxazole	0.753	Sulfisoxazole, a strong CYP2C9 inhibitor, may decrease the metabolism of warfarin. Consider alternate therapy or monitor for changes in the therapeutic and adverse effects of warfarin if sulfisoxazole is initiated, discontinued or dose changed.
1210	Acenocoumarol	Warfarin	Ticlopidine	0.753	Increased bleeding risk. Monitor INR.
1211	Warfarin	Acenocoumarol	Thiabendazole	0.753	The strong CYP1A2 inhibitor, Thiabendazole, may increase the effects and toxicity of Acenocoumarol by decreasing Acenocoumarol metabolism and clearance. Monitor for changes in the therapeutic and adverse effects of Acenocoumarol if Thiabendazole is initiated, discontinued or dose changed.
1212	Warfarin	Acenocoumarol	Zafirlukast	0.753	Zafirlukast may inhibit the metabolism of the vitamin K antagonist Acenocoumarol and increase INR and risk of bleeding.
1213	Acebutolol	Carvedilol	Citalopram	0.75	The SSRI, citalopram, may increase the bradycardic effect of the beta-blocker, carvedilol.
1214	Acebutolol	Carvedilol	Digoxin	0.75	Carvedilol increases levels/effect of digoxin
1215	Acebutolol	Carvedilol	Escitalopram	0.75	The SSRI, escitalopram, may increase the bradycardic effect of the beta-blocker, carvedilol.
1216	Acebutolol	Carvedilol	Fluoxetine	0.75	The SSRI, fluoxetine, may increase the bradycardic effect of the beta-blocker, carvedilol.
1217	Acebutolol	Carvedilol	Paroxetine	0.75	The SSRI increases the effect of the beta-blocker
1218	Acebutolol	Carvedilol	Sertraline	0.75	The SSRI, sertraline, may increase the bradycardic effect of the beta-blocker, carvedilol.
1219	Acebutolol	Carvedilol	Terbinafine	0.75	Terbinafine may reduce the metabolism and clearance of Carvedilol. Consider alternate therapy or monitor for therapeutic/adverse effects of Carvedilol if Terbinafine is initiated, discontinued or dose changed.
1220	Acebutolol	Carvedilol	Topotecan	0.75	The p-glycoprotein inhibitor, Carvedilol, may increase the bioavailability of oral Topotecan. A clinically significant effect is also expected with IV Topotecan. Concomitant therapy should be avoided.
1221	Apomorphine	Perflutren	Trimipramine	0.75	Additive QTc-prolongation may occur, increasing the risk of serious ventricular arrhythmias. Concomitant therapy should be used with caution.
1222	Atropine	Molindone	Tetrabenazine	0.75	May cause dopamine deficiency. Monitor for Tetrabenazine adverse effects.
1223	Azatadine	Chlorprothixene	Guanethidine	0.75	Chlorprothixene may decrease the effect of guanethidine.
1224	Bleomycin	Carmustine	Cimetidine	0.75	Increases myelosuppression caused by carmustine
1225	Brompheniramine	Molindone	Tetrabenazine	0.75	May cause dopamine deficiency. Monitor for Tetrabenazine adverse effects.
1226	Carbinoxamine	Oxybutynin	Carbamazepine	0.75	Oxybutynin may cause carbamazepine toxicity
1227	Carvedilol	Labetalol	Enflurane	0.75	Monitor arterial pressure closely
1228	Carvedilol	Labetalol	Halothane	0.75	Monitor arterial pressure closely
1229	Carvedilol	Labetalol	Isoflurane	0.75	Monitor arterial pressure closely
1230	Cilazapril	Eprosartan	Trandolapril	0.75	The angiotensin II receptor blocker, Eprosartan, may increase the adverse effects of Trandolapril.
1231	Clemastine	Molindone	Tetrabenazine	0.75	May cause dopamine deficiency. Monitor for Tetrabenazine adverse effects.
1232	Clidinium	Molindone	Tetrabenazine	0.75	May cause dopamine deficiency. Monitor for Tetrabenazine adverse effects.
1233	Clorazepate	Diazepam	Clarithromycin	0.75	The macrolide increases the effect of the benzodiazepine
1234	Clorazepate	Diazepam	Digoxin	0.75	The benzodiazepine increases the effect of digoxin
1235	Clorazepate	Diazepam	Erythromycin	0.75	The macrolide increases the effect of the benzodiazepine
1236	Clorazepate	Diazepam	Josamycin	0.75	The macrolide increases the effect of the benzodiazepine
1237	Clorazepate	Diazepam	Quinupristin	0.75	This combination presents an increased risk of toxicity
1238	Clorazepate	Diazepam	Rifampin	0.75	Rifampin decreases the effect of benzodiazepine
1239	Clorazepate	Diazepam	Ticlopidine	0.75	Ticlopidine may decrease the metabolism and clearance of Diazepam. Consider alternate therapy or monitor for adverse/toxic effects of Diazepam if Ticlopidine is initiated, discontinued or dose changed.
1240	Cyclizine	Molindone	Tetrabenazine	0.75	May cause dopamine deficiency. Monitor for Tetrabenazine adverse effects.
1241	Demeclocycline	Tetracycline	Atovaquone	0.75	Tetracycline may decrease the effect of atovaquone.
1242	Demeclocycline	Tetracycline	Dihydroxyaluminium	0.75	Formation of non-absorbable complexes
1243	Demeclocycline	Tetracycline	Methotrexate	0.75	Tetracycline may increase methotrexate toxicity.
1244	Demeclocycline	Tetracycline	Quinapril	0.75	Quinapril may decrease the absorption of tetracycline.
1245	Demeclocycline	Tetracycline	Tamsulosin	0.75	Tetracycline, a CYP3A4 inhibitor, may decrease the metabolism and clearance of Tamsulosin, a CYP3A4 substrate. Monitor for changes in therapeutic/adverse effects of Tamsulosin if Tetracycline is initiated, discontinued, or dose changed.
1246	Demeclocycline	Tetracycline	Tolterodine	0.75	Tetracycline may decrease the metabolism and clearance of Tolterodine. Adjust Tolterodine dose and monitor for efficacy and toxicity.
1247	Demeclocycline	Tetracycline	Tramadol	0.75	Tetracycline may increase Tramadol toxicity by decreasing Tramadol metabolism and clearance.
1248	Demeclocycline	Tetracycline	Trazodone	0.75	The CYP3A4 inhibitor, Tetracycline, may increase Trazodone efficacy/toxicity by decreasing Trazodone metabolism and clearance. Monitor for changes in Trazodone efficacy/toxicity if Tetracycline is initiated, discontinued or dose changed.
1249	Dexbrompheniramine	Oxybutynin	Carbamazepine	0.75	Oxybutynin may cause carbamazepine toxicity
1250	Dolasetron	Ibutilide	Cisapride	0.75	Increased risk of cardiotoxicity and arrhythmias
1251	Dolasetron	Ibutilide	Ranolazine	0.75	Possible additive effect on QT prolongation
1252	Doxylamine	Oxybutynin	Carbamazepine	0.75	Oxybutynin may cause carbamazepine toxicity
1253	Eprosartan	Cilazapril	Tizanidine	0.75	Tizanidine increases the risk of hypotension with the ACE inhibitor
1254	Erythrityl/Tetranitrate	Amyl/Nitrite	Treprostinil	0.75	Additive hypotensive effect. Monitor antihypertensive therapy during concomitant use.
1255	Eszopiclone	Buprenorphine	Naltrexone	0.75	Naltrexone may precipitate a withdrawal syndrome in opioid-dependent individuals
1256	Ethosuximide	Buprenorphine	Naltrexone	0.75	Naltrexone may precipitate a withdrawal syndrome in opioid-dependent individuals
1257	Flavoxate	Molindone	Tetrabenazine	0.75	May cause dopamine deficiency. Monitor for Tetrabenazine adverse effects.
1258	Flurazepam	Diazepam	Clarithromycin	0.75	The macrolide increases the effect of the benzodiazepine
1259	Flurazepam	Diazepam	Digoxin	0.75	The benzodiazepine increases the effect of digoxin
1260	Flurazepam	Diazepam	Erythromycin	0.75	The macrolide increases the effect of the benzodiazepine
1261	Flurazepam	Diazepam	Josamycin	0.75	The macrolide increases the effect of the benzodiazepine
1262	Flurazepam	Diazepam	Quinupristin	0.75	This combination presents an increased risk of toxicity
1263	Flurazepam	Diazepam	Rifampin	0.75	Rifampin decreases the effect of benzodiazepine
1264	Flurazepam	Diazepam	Ticlopidine	0.75	Ticlopidine may decrease the metabolism and clearance of Diazepam. Consider alternate therapy or monitor for adverse/toxic effects of Diazepam if Ticlopidine is initiated, discontinued or dose changed.
1265	Folic/Acid	Conjugated/Estrogens	Tipranavir	0.75	Conjugated estrogens may increase the adverse dermatological effects (i.e. skin rash) of Tipranavir. Tipranavir may decrease the serum concentration Conjugated estrogens. Monitor for estrogen deficiency during concomitant therapy.
1266	Forasartan	Spirapril	Tizanidine	0.75	Tizanidine increases the risk of hypotension with the ACE inhibitor
1267	Formoterol	Prazosin	Digoxin	0.75	Prazosin increases the effect of digoxin
1268	Formoterol	Prazosin	Tadalafil	0.75	Tadalafil may enhance the hypotensive effect of Prazosin. Monitor for hypotension during concomitant therapy.
1269	Formoterol	Prazosin	Tamsulosin	0.75	Concomitant use of alpha1-adrenergic antagonists, Tamsulosin and Prazosin, may result in additive antihypertensive effects. Combination therapy is not recommended.
1270	Formoterol	Prazosin	Treprostinil	0.75	Additive hypotensive effect. Monitor antihypertensive therapy during concomitant use.
1271	Formoterol	Prazosin	Vardenafil	0.75	Additive hypotensive effects of the PDE5 inhibitor, Vardenafil, and alpha1-blocker, Prazosin, may occur. Monitor for hypotension during concomitant therapy.
1272	Formoterol	Prazosin	Verapamil	0.75	Risk of hypotension at the beginning of therapy
1273	Hydroxyzine	Molindone	Tetrabenazine	0.75	May cause dopamine deficiency. Monitor for Tetrabenazine adverse effects.
1274	Labetalol	Carvedilol	Citalopram	0.75	The SSRI, citalopram, may increase the bradycardic effect of the beta-blocker, carvedilol.
1275	Labetalol	Carvedilol	Digoxin	0.75	Carvedilol increases levels/effect of digoxin
1276	Labetalol	Carvedilol	Escitalopram	0.75	The SSRI, escitalopram, may increase the bradycardic effect of the beta-blocker, carvedilol.
1277	Labetalol	Carvedilol	Fluoxetine	0.75	The SSRI, fluoxetine, may increase the bradycardic effect of the beta-blocker, carvedilol.
1278	Labetalol	Carvedilol	Paroxetine	0.75	The SSRI increases the effect of the beta-blocker
1279	Labetalol	Carvedilol	Sertraline	0.75	The SSRI, sertraline, may increase the bradycardic effect of the beta-blocker, carvedilol.
1280	Labetalol	Carvedilol	Terbinafine	0.75	Terbinafine may reduce the metabolism and clearance of Carvedilol. Consider alternate therapy or monitor for therapeutic/adverse effects of Carvedilol if Terbinafine is initiated, discontinued or dose changed.
1281	Labetalol	Carvedilol	Topotecan	0.75	The p-glycoprotein inhibitor, Carvedilol, may increase the bioavailability of oral Topotecan. A clinically significant effect is also expected with IV Topotecan. Concomitant therapy should be avoided.
1282	Levonorgestrel	Medroxyprogesterone	Anisindione	0.75	Medroxyprogesterone may increase the anticoagulant effect of anisindione.
1283	Levonorgestrel	Medroxyprogesterone	Bosentan	0.75	Decreases the effect of contraceptive
1284	Levonorgestrel	Medroxyprogesterone	Dicumarol	0.75	Medroxyprogesterone may increase the anticoagulant effect of dicumarol.
1285	Levonorgestrel	Megestrol	Griseofulvin	0.75	The enzyme inducer, griseofulvin, decreases the effect of the hormone, megestrol.
1286	Lumiracoxib	Naproxen	Alendronate	0.75	Increased risk of gastric toxicity
1287	Lumiracoxib	Naproxen	Methotrexate	0.75	The NSAID, naproxen, may decrease the renal excretion of methotrexate. Increased risk of methotrexate toxicity.
1288	Meclizine	Molindone	Tetrabenazine	0.75	May cause dopamine deficiency. Monitor for Tetrabenazine adverse effects.
1289	Medroxyprogesterone	Levonorgestrel	Carbamazepine	0.75	Decreases the contraceptive effect
1290	Medroxyprogesterone	Levonorgestrel	Tretinoin	0.75	Oral Tretinoin may decrease the effect of oral contraceptive, Levonorgestrel. An alternate form of contraception should be used during concomitant therapy.
1291	Megestrol	Levonorgestrel	Artemether	0.75	Artemether may decrease the effectiveness of levonorgestrel by increasing its metabolism via CYP3A4. Consider an alternate non-hormonal means of contraception during artemether therapy.
1292	Megestrol	Levonorgestrel	Carbamazepine	0.75	Decreases the contraceptive effect
1293	Megestrol	Levonorgestrel	Thiopental	0.75	Thiopental may decrease the effect of Levonorgestrel. Contraceptive failure may occur. Alternative nonhomomonal contraception should be used during concomitant therapy.
1294	Megestrol	Levonorgestrel	Tretinoin	0.75	Oral Tretinoin may decrease the effect of oral contraceptive, Levonorgestrel. An alternate form of contraception should be used during concomitant therapy.
1295	Megestrol	Levonorgestrel	Warfarin	0.75	Levonorgestrel may alter the anticoagulant effect of warfarin. Concomitant therapy should be avoided. Monitor for changes in coagulation status if levonorgestrel is initiated, discontinued or dose changed.
1296	Meloxicam	Naproxen	Alendronate	0.75	Increased risk of gastric toxicity
1297	Meloxicam	Naproxen	Methotrexate	0.75	The NSAID, naproxen, may decrease the renal excretion of methotrexate. Increased risk of methotrexate toxicity.
1298	Methdilazine	Trimeprazine	Tacrine	0.75	The therapeutic effects of the central acetylcholinesterase inhibitor, Tacrine, and/or the anticholinergic, Trimeprazine, may be reduced due to antagonism. The interaction may be beneficial when the anticholinergic action is a side effect. Monitor for decreased efficacy of both agents.
1299	Methdilazine	Trimeprazine	Trimethobenzamide	0.75	Trimethobenzamide and Trimeprazine, two anticholinergics, may cause additive anticholinergic effects and enhance their adverse/toxic effects. Monitor for enhanced anticholinergic effects.
1300	Methdilazine	Trimeprazine	Triprolidine	0.75	Triprolidine and Trimeprazine, two anticholinergics, may cause additive anticholinergic effects and enhance their adverse/toxic effects. Additive CNS depressant effects may also occur. Monitor for enhanced anticholinergic and CNS depressant effects.
1301	Methdilazine	Trimeprazine	Trospium	0.75	Trospium and Trimeprazine, two anticholinergics, may cause additive anticholinergic effects and enhanced adverse/toxic effects. Monitor for enhanced anticholinergic effects.
1302	Methoxamine	Pseudoephedrine	Bromocriptine	0.75	The sympathomimetic, pseudoephedrine, increases the toxicity of bromocriptine.
1303	Methylscopolamine	Oxybutynin	Carbamazepine	0.75	Oxybutynin may cause carbamazepine toxicity
1304	Molindone	Atropine	Haloperidol	0.75	The anticholinergic increases the risk of psychosis and tardive dyskinesia
1305	Molindone	Brompheniramine	Rivastigmine	0.75	Possible antagonism of action
1306	Nabilone	Azelastine	Tacrine	0.75	The therapeutic effects of the central acetylcholinesterase inhibitor, Tacrine, and/or the anticholinergic, Azelastine, may be reduced due to antagonism. The interaction may be beneficial when the anticholinergic action is a side effect. Monitor for decreased efficacy of both agents.
1307	Naproxen	Lumiracoxib	Tolbutamide	0.75	Tolbutamide, a strong CYP2C9 inhibitor, may decrease the metabolism and clearance of Lumiracoxib. Consider alternate therapy or monitor for changes in Lumiracoxib therapeutic and adverse effects if Tolbutamide is initiated, discontinued or dose changed.
1308	Naproxen	Meloxicam	Voriconazole	0.75	Voriconazole may increase the serum concentration of meloxicam by decreasing its metabolism via CYP2C9 and CYP3A4. Monitor for changes in the therapeutic and adverse effects of meloxicam if voriconazole is initiated, discontinued or dose changed.
1309	Naratriptan	Sumatriptan	Lithium	0.75	Possible serotoninergic syndrome with this combination
1310	Neostigmine	Ambenonium	Tacrine	0.75	The acetylcholinesterase inhibitor, Tacrine, may increase the adverse/toxic effects of Ambenonium, a cholinergic agonist. Monitor for increased cholinergic effects and toxicity.
1311	Oxazepam	Lorazepam	Valproic/Acid	0.75	Valproic acid may increase the serum concentration of Lorazepam by reducing Lorazepam metabolism. The Lorazepam dose should be reduced by 50% during concomitant therapy. Monitor for increased Lorazepam effects and toxicity.
1312	Perflutren	Apomorphine	Entacapone	0.75	Entacapone increases the effect and toxicity of the sympathomimetic, apomorphine.
1313	Perflutren	Apomorphine	Paliperidone	0.75	The atypical antipsychotic agent, paliperidone, may decrease the therapeutic effect of the anti-Parkinson's agent, apomorphine. This interaction may be due to the dopamine antagonist properties of paliperidone. Consider an alternate antipsychotic in those with Parkinson's disease or consider using clozapine or quetiapine if an atypical antipsychotic is necessary.
1314	Phenindamine	Oxybutynin	Carbamazepine	0.75	Oxybutynin may cause carbamazepine toxicity
1315	Pipobroman	Prazosin	Digoxin	0.75	Prazosin increases the effect of digoxin
1316	Pipobroman	Prazosin	Tadalafil	0.75	Tadalafil may enhance the hypotensive effect of Prazosin. Monitor for hypotension during concomitant therapy.
1317	Pipobroman	Prazosin	Tamsulosin	0.75	Concomitant use of alpha1-adrenergic antagonists, Tamsulosin and Prazosin, may result in additive antihypertensive effects. Combination therapy is not recommended.
1318	Pipobroman	Prazosin	Treprostinil	0.75	Additive hypotensive effect. Monitor antihypertensive therapy during concomitant use.
1319	Pipobroman	Prazosin	Vardenafil	0.75	Additive hypotensive effects of the PDE5 inhibitor, Vardenafil, and alpha1-blocker, Prazosin, may occur. Monitor for hypotension during concomitant therapy.
1320	Pipobroman	Prazosin	Verapamil	0.75	Risk of hypotension at the beginning of therapy
1321	Probucol	Apomorphine	Entacapone	0.75	Entacapone increases the effect and toxicity of the sympathomimetic, apomorphine.
1322	Probucol	Apomorphine	Paliperidone	0.75	The atypical antipsychotic agent, paliperidone, may decrease the therapeutic effect of the anti-Parkinson's agent, apomorphine. This interaction may be due to the dopamine antagonist properties of paliperidone. Consider an alternate antipsychotic in those with Parkinson's disease or consider using clozapine or quetiapine if an atypical antipsychotic is necessary.
1323	Procyclidine	Molindone	Tetrabenazine	0.75	May cause dopamine deficiency. Monitor for Tetrabenazine adverse effects.
1324	Propantheline	Molindone	Tetrabenazine	0.75	May cause dopamine deficiency. Monitor for Tetrabenazine adverse effects.
1325	Saprisartan	Spirapril	Tizanidine	0.75	Tizanidine increases the risk of hypotension with the ACE inhibitor
1326	Scopolamine	Molindone	Tetrabenazine	0.75	May cause dopamine deficiency. Monitor for Tetrabenazine adverse effects.
1327	Sumatriptan	Naratriptan	Dihydroergotoxine	0.75	Possible severe and prolonged vasocontriction
1328	Sumatriptan	Naratriptan	Ergonovine	0.75	Possible severe and prolonged vasocontriction
1329	Sumatriptan	Naratriptan	Methylergonovine	0.75	Possible severe and prolonged vasocontriction
1330	Sumatriptan	Naratriptan	Sertraline	0.75	Increased risk of CNS adverse effects
1331	Sumatriptan	Naratriptan	Sibutramine	0.75	Increased risk of CNS adverse effects
1332	Tasosartan	Spirapril	Tizanidine	0.75	Tizanidine increases the risk of hypotension with the ACE inhibitor
1333	Tetracycline	Demeclocycline	Meticillin	0.75	Possible antagonism of action
1334	Thioproperazine	Chlorprothixene	Guanethidine	0.75	Chlorprothixene may decrease the effect of guanethidine.
1335	Bisoprolol	Metoprolol	Hydralazine	0.745	Increased effect of both drugs
1336	Bisoprolol	Metoprolol	Phenobarbital	0.745	The barbiturate decreases the effect of the metabolized beta-blocker
1337	Bisoprolol	Metoprolol	Primidone	0.745	The barbiturate decreases the effect of metabolized beta-blocker
1338	Bisoprolol	Metoprolol	Propafenone	0.745	Propafenone increases the effect of the beta-blocker
1339	Metoprolol	Bisoprolol	Voriconazole	0.745	Voriconazole, a strong CYP3A4 inhibitor, may increase the serum concentration of bisoprolol by decreasing its metabolism. Monitor for changes in the therapeutic and adverse effects of bisoprolol if voriconazole is initiated, discontinued or dose changed.
1340	Perphenazine	Promethazine	Desvenlafaxine	0.744	Increased risk of serotonin syndrome. Monitor for symptoms of serotonin syndrome.
1341	Perphenazine	Promethazine	Thiotepa	0.744	Thiotepa, a strong CYP2B6 inhibitor, may decrease the metabolism and clearance of Promethazine, a CYP2B6 substrate. Consider alternate therapy or monitor for changes in the therapeutic and adverse effects of Promethazine if Thiotepa is initiated, discontinued or dose changed.
1342	Perphenazine	Promethazine	Tramadol	0.744	Increased risk of serotonin syndrome. Monitor for symptoms of serotonin syndrome.
1343	Perphenazine	Promethazine	Tranylcypromine	0.744	Increased risk of serotonin syndrome. Use caution during concomitant therapy and monitor for symptoms of serotonin syndrome.
1344	Perphenazine	Promethazine	Trazodone	0.744	Increased risk of serotonin syndrome. Monitor for symptoms of serotonin syndrome.
1345	Perphenazine	Promethazine	Trimipramine	0.744	Increased risk of serotonin syndrome. Monitor for symptoms of serotonin syndrome.
1346	Perphenazine	Promethazine	Venlafaxine	0.744	Increased risk of serotonin syndrome. Monitor for symptoms of serotonin syndrome.
1347	Perphenazine	Promethazine	Zolmitriptan	0.744	Use of two serotonin modulators, such as zolmitriptan and promethazine, increases the risk of serotonin syndrome. Consider alternate therapy or monitor for serotonin syndrome during concomitant therapy.
1348	Promethazine	Perphenazine	Atomoxetine	0.744	The CYP2D6 inhibitor could increase the effect and toxicity of atomoxetine
1349	Promethazine	Perphenazine	Tetrabenazine	0.744	May cause dopamine deficiency. Monitor for Tetrabenazine adverse effects.
1350	Darunavir	Lopinavir	Fosphenytoin	0.743	Levels of both drugs are affected
1351	Darunavir	Lopinavir	Phenytoin	0.743	Levels of both drugs are affected
1352	Darunavir	Lopinavir	Tipranavir	0.743	Tipranavir, co-administered with Ritonavir, may decrease the plasma concentration of Lopinavir. Consider alternate therapy.
1353	Darunavir	Lopinavir	Zuclopenthixol	0.743	Lopinavir, a strong CYP2D6 inhibitor, may increase the serum concentration of zuclopenthixol by decreasing its metabolism. Consider alternate therapy or monitor for changes in the therapeutic and adverse effects of zuclopenthixol if lopinavir is initiated, discontinued or dose changed.
1354	Lopinavir	Darunavir	Clarithromycin	0.743	Increased levels of clarithromycin
1355	Lopinavir	Darunavir	Lidocaine	0.743	Possible increase in lidocaine levels
1356	Lopinavir	Darunavir	Saquinavir	0.743	Decreased levels of darunavir
1357	Conivaptan	Darunavir	Abacavir	0.742	The serum concentration of Abacavir may be decreased by protease inhibitors such as Darunavir. The antiviral response should be closely monitored.
1358	Conivaptan	Darunavir	Clarithromycin	0.742	Increased levels of clarithromycin
1359	Conivaptan	Darunavir	Lidocaine	0.742	Possible increase in lidocaine levels
1360	Conivaptan	Darunavir	Lopinavir	0.742	Decreased levels of darunavir
1361	Conivaptan	Darunavir	Saquinavir	0.742	Decreased levels of darunavir
1362	Conivaptan	Darunavir	Topotecan	0.742	The p-glycoprotein inhibitor, Darunavir, may increase the bioavailability of oral Topotecan. A clinically significant effect is also expected with IV Topotecan. Concomitant therapy should be avoided.
1363	Conivaptan	Darunavir	Trimipramine	0.742	The strong CYP3A4 inhibitor, Darunavir, may decrease the metabolism and clearance of Trimipramine, a CYP3A4 substrate. Consider alternate therapy or monitor for changes in therapeutic and adverse effects of Trimipramine if Darunavir is initiated, discontinued or dose changed.
1364	Darunavir	Conivaptan	Artemether	0.742	Conivaptan, a strong CYP3A inhibitor, may increase the toxicity of artemether by inhibiting its metabolism. Consider alternate therapy or allow at least 7 days to elapse between conivaptan and artemether therapy.
1365	Tiagabine	Vinorelbine	Aprepitant	0.742	Aprepitant may change levels of the chemotherapy agent, vinorelbine.
1366	Tiagabine	Vinorelbine	Atomoxetine	0.742	The CYP2D6 inhibitor could increase the effect and toxicity of atomoxetine
1367	Tiagabine	Vinorelbine	Dirithromycin	0.742	Dirithromycin, a CYP3A4 and p-glycoprotein inhibitor, may increase the Vinorelbine serum concentration and distribution in certain cells. Consider alternate therapy to avoid Vinorelbine toxicity. Monitor for changes in the therapeutic and adverse effects of Vinorelbine if Dirithromycin is initiated, discontinued or dose changed.
1368	Tiagabine	Vinorelbine	Leflunomide	0.742	Vinorelbine may increase the adverse/toxic effects of Leflunomide. This may increase the risk of hematologic toxicities such as pancytopenia, agranulocytosis and thrombocytopenia. In patients receiving Vinorelbine, consider eliminating the loading dose of Leflunomide. Monitor for bone marrow suppression at least monthly during concomitant therapy.
1369	Vinorelbine	Tiagabine	Mefloquine	0.742	Mefloquine increases the risk of seizure and is contraindicated in persons with a history of convulsions. Possible reduction in the therapeutic effect of Tiagabine when used for other indications may also occur.
1370	Vinorelbine	Tiagabine	Triprolidine	0.742	The CNS depressants, Triprolidine and Tiagabine, may increase adverse/toxic effects due to additivity. Monitor for increased CNS depressant effects during concomitant therapy.
1371	Acetohexamide	Tolazamide	Amifostine	0.739	Additive hypotensive effects may occur. At chemotherapeutic doses of Amifostine, Tolazamide should be withheld for 24 hours prior to Amifostine administration. Use caution at lower doses of Amifostine.
1372	Acetohexamide	Glipizide	Tolbutamide	0.739	Tolbutamide, a strong CYP2C9 inhibitor, may decrease the metabolism and clearance of Glipizide. Consider alternate therapy or monitor for changes in Glipizide therapeutic and adverse effects if Tolbutamide is initiated, discontinued or dose changed.
1373	Amphetamine	Benzphetamine	Telithromycin	0.739	Telithromycin may reduce clearance of Benzphetamine. Consider alternate therapy or monitor for changes in the therapeutic/adverse effects of Benzphetamine if Telithromycin is initiated, discontinued or dose changed.
1374	Amphetamine	Benzphetamine	Voriconazole	0.739	Voriconazole, a strong CYP3A4 inhibitor, may increase the serum concentration of benzphetamine by decreasing its metabolism. Monitor for changes in the therapeutic and adverse effects of benzphetamine if voriconazole is initiated, discontinued or dose changed.
1375	Glipizide	Acetohexamide	Betaxolol	0.739	The beta-blocker, betaxolol, may decrease symptoms of hypoglycemia.
1376	Glipizide	Acetohexamide	Carteolol	0.739	The beta-blocker, carteolol, may decrease symptoms of hypoglycemia.
1377	Glipizide	Acetohexamide	Dicumarol	0.739	The agent increases the effect of sulfonylurea
1378	Glipizide	Acetohexamide	Practolol	0.739	The beta-blocker, practolol, may decrease symptoms of hypoglycemia.
1379	Glipizide	Acetohexamide	Sotalol	0.739	The beta-blocker, sotalol, may decrease symptoms of hypoglycemia.
1380	Ketoprofen	Tiaprofenic/acid	Aminosalicylic/Acid	0.739	Increased risk of gastrointestinal bleeding.
1381	Ketoprofen	Tiaprofenic/acid	Colestipol	0.739	The bile acid sequestrant, Colestipol, may reduce Tiaprofenic acid absorption and therapeutic effect.
1382	Ketoprofen	Tiaprofenic/acid	Salsalate	0.739	Increased risk of gastrointestinal bleeding.
1383	Mephentermine	Phenylephrine	Deserpidine	0.739	Increased arterial pressure
1384	Mephentermine	Phenylephrine	Ergonovine	0.739	Possible marked increase of arterial pressure
1385	Mephentermine	Phenylephrine	Methylergonovine	0.739	Possible marked increase of arterial pressure
1386	Mephentermine	Phenylephrine	Pargyline	0.739	Increased arterial pressure
1387	Mephentermine	Phenylephrine	Protriptyline	0.739	The tricyclic antidepressant, protriptyline, increases the sympathomimetic effect of phenylephrine.
1388	Tiaprofenic/acid	Ketoprofen	S-Adenosylmethionine	0.739	Increased risk of bleeding due to additive antiplatelet properties of the two agents. Concomitant therapy should be avoided or monitored carefully for bleeding, bruising and altered mental status, which may be caused by CNS bleeds.
1389	Tolazamide	Acetohexamide	Betaxolol	0.739	The beta-blocker, betaxolol, may decrease symptoms of hypoglycemia.
1390	Tolazamide	Acetohexamide	Carteolol	0.739	The beta-blocker, carteolol, may decrease symptoms of hypoglycemia.
1391	Tolazamide	Acetohexamide	Dicumarol	0.739	The agent increases the effect of sulfonylurea
1392	Tolazamide	Acetohexamide	Practolol	0.739	The beta-blocker, practolol, may decrease symptoms of hypoglycemia.
1393	Tolazamide	Acetohexamide	Sotalol	0.739	The beta-blocker, sotalol, may decrease symptoms of hypoglycemia.
1394	Tolmetin	Ketoprofen	S-Adenosylmethionine	0.739	Increased risk of bleeding due to additive antiplatelet properties of the two agents. Concomitant therapy should be avoided or monitored carefully for bleeding, bruising and altered mental status, which may be caused by CNS bleeds.
1395	Estazolam	Chlordiazepoxide	Ethotoin	0.737	Possible increased levels of the hydantoin, decrease of benzodiazepine
1396	Estazolam	Chlordiazepoxide	Fosphenytoin	0.737	Possible increased levels of the hydantoin, decrease of benzodiazepine
1397	Estazolam	Chlordiazepoxide	Mephenytoin	0.737	Possible increased levels of the hydantoin, decrease of benzodiazepine
1398	Estazolam	Chlordiazepoxide	Phenytoin	0.737	Possible increased levels of the hydantoin, decrease of benzodiazepine
1399	Prochlorperazine	Promethazine	Desvenlafaxine	0.737	Increased risk of serotonin syndrome. Monitor for symptoms of serotonin syndrome.
1400	Prochlorperazine	Promethazine	Thiotepa	0.737	Thiotepa, a strong CYP2B6 inhibitor, may decrease the metabolism and clearance of Promethazine, a CYP2B6 substrate. Consider alternate therapy or monitor for changes in the therapeutic and adverse effects of Promethazine if Thiotepa is initiated, discontinued or dose changed.
1401	Prochlorperazine	Promethazine	Tramadol	0.737	Increased risk of serotonin syndrome. Monitor for symptoms of serotonin syndrome.
1402	Prochlorperazine	Promethazine	Tranylcypromine	0.737	Increased risk of serotonin syndrome. Use caution during concomitant therapy and monitor for symptoms of serotonin syndrome.
1403	Prochlorperazine	Promethazine	Trazodone	0.737	Increased risk of serotonin syndrome. Monitor for symptoms of serotonin syndrome.
1404	Prochlorperazine	Promethazine	Trimipramine	0.737	Increased risk of serotonin syndrome. Monitor for symptoms of serotonin syndrome.
1405	Prochlorperazine	Promethazine	Venlafaxine	0.737	Increased risk of serotonin syndrome. Monitor for symptoms of serotonin syndrome.
1406	Prochlorperazine	Promethazine	Zolmitriptan	0.737	Use of two serotonin modulators, such as zolmitriptan and promethazine, increases the risk of serotonin syndrome. Consider alternate therapy or monitor for serotonin syndrome during concomitant therapy.
1407	Arsenic/trioxide	Pentamidine	Mesoridazine	0.733	Increased risk of cardiotoxicity and arrhythmias
1408	Arsenic/trioxide	Isradipine	Telithromycin	0.733	Telithromycin may reduce clearance of Isradipine. Consider alternate therapy or monitor for changes in the therapeutic/adverse effects of Isradipine if Telithromycin is initiated, discontinued or dose changed.
1409	Arsenic/trioxide	Isradipine	Thiopental	0.733	The CYP3A4 inducer, Thiopental, may increase the metabolism and clearance of Isradipine, a CYP3A4 substrate. Monitor for changes in the therapeutic/adverse effects of Isradipine if Thiopental is initiated, discontinued or dose changed.
1410	Arsenic/trioxide	Pentamidine	Thioridazine	0.733	Increased risk of cardiotoxicity and arrhythmias
1411	Arsenic/trioxide	Pentamidine	Ticlopidine	0.733	Ticlopidine may decrease the metabolism and clearance of Pentamidine. Consider alternate therapy or monitor for adverse/toxic effects of Pentamidine if Ticlopidine is initiated, discontinued or dose changed.
1412	Arsenic/trioxide	Isradipine	Tipranavir	0.733	Tipranavir may decrease the metabolism and clearance of the calcium channel blocker, Isradipine. Monitor for changes in Isradipine therapeutic and adverse effects if Tipranavir is initiated, discontinued or dose changed.
1413	Arsenic/trioxide	Isradipine	Treprostinil	0.733	Additive hypotensive effect. Monitor antihypertensive therapy during concomitant use.
1414	Arsenic/trioxide	Pentamidine	Zalcitabine	0.733	Additive risk of pancreatitis. Concomitant therapy should be avoided.
1415	Dexamethasone	Fludrocortisone	Bismuth/Subsalicylate	0.733	The corticosteroid, fludrocortisone, may decrease the effect of the salicylate, bismuth subsalicylate.
1416	Dexamethasone	Fludrocortisone	Salicylate-sodium	0.733	The corticosteroid, fludrocortisone, may decrease the effect of the salicylate, salicylate-sodium.
1417	Fludrocortisone	Dexamethasone	Aminoglutethimide	0.733	Aminoglutethimide may decrease the effect of dexamethasone.
1418	Fludrocortisone	Dexamethasone	Aprepitant	0.733	Increases the effect and toxicity of dexamethasone
1419	Fludrocortisone	Dexamethasone	Imatinib	0.733	Dexamethasone decreases levels of imatinib
1420	Fludrocortisone	Dexamethasone	Sunitinib	0.733	Possible decrease in sunitinib levels
1421	Fludrocortisone	Dexamethasone	Telithromycin	0.733	Co-administration may cause decreased Telithromycin and increased Dexamethasone plasma concentrations. Consider alternate therapy.
1422	Fludrocortisone	Dexamethasone	Temsirolimus	0.733	Dexamethasone may increase the metabolism of Temsirolimus decreasing its efficacy. Concomitant therapy should be avoided.
1423	Fludrocortisone	Dexamethasone	Thalidomide	0.733	Increased risk of dermatologic adverse effects and venous thromboembolic events (VTE). Consider VTE prophylaxis during concomitant therapy and monitor for adverse dematologic effects.
1424	Fludrocortisone	Dexamethasone	Tramadol	0.733	Dexamethasone may decrease the effect of Tramadol by increasing Tramadol metabolism and clearance.
1425	Fludrocortisone	Dexamethasone	Trazodone	0.733	The CYP3A4 inducer, Dexamethasone, may decrease Trazodone efficacy by increasing Trazodone metabolism and clearance. Monitor for changes in Trazodone efficacy/toxicity if Dexamethasone is initiated, discontinued or dose changed.
1426	Fludrocortisone	Dexamethasone	Voriconazole	0.733	Voriconazole, a strong CYP3A4 inhibitor, may increase the serum concentration of dexamethasone by decreasing its metabolism. Monitor for changes in the therapeutic and adverse effects of dexamethasone if voriconazole is initiated, discontinued or dose changed.
1427	Thiothixene	Zuclopenthixol	Bupropion	0.733	Bupropion, a strong CYP2D6 inhibitor, may increase the serum concentration of zuclopenthixol by decreasing its metabolism. Consider alternate therapy or monitor for changes in the therapeutic and adverse effects of zuclopenthixol if bupropion is initiated, discontinued or dose changed.
1428	Thiothixene	Zuclopenthixol	Cinacalcet	0.733	Cinacalcet, a strong CYP2D6 inhibitor, may increase the serum concentration of zuclopenthixol by decreasing its metabolism. Consider alternate therapy or monitor for changes in the therapeutic and adverse effects of zuclopenthixol if cinacalcet is initiated, discontinued or dose changed.
1429	Thiothixene	Zuclopenthixol	Cocaine	0.733	Cocaine, a strong CYP2D6 inhibitor, may increase the serum concentration of zuclopenthixol by decreasing its metabolism. Consider alternate therapy or monitor for changes in the therapeutic and adverse effects of zuclopenthixol if cocaine is initiated, discontinued or dose changed.
1430	Thiothixene	Zuclopenthixol	Delavirdine	0.733	Delavirdine, a strong CYP2D6 inhibitor, may increase the serum concentration of zuclopenthixol by decreasing its metabolism. Consider alternate therapy or monitor for changes in the therapeutic and adverse effects of zuclopenthixol if delavirdine is initiated, discontinued or dose changed.
1431	Thiothixene	Zuclopenthixol	Lopinavir	0.733	Lopinavir, a strong CYP2D6 inhibitor, may increase the serum concentration of zuclopenthixol by decreasing its metabolism. Consider alternate therapy or monitor for changes in the therapeutic and adverse effects of zuclopenthixol if lopinavir is initiated, discontinued or dose changed.
1432	Thiothixene	Zuclopenthixol	Metoclopramide	0.733	Additive dopamine D2 receptor antagonism may cause dopaminergic imbalance in the nigrostriatal (dopamine D1 receptors) and striatopallidal (dopamine D2 receptors). Increased risk of extrapyramidal reactions and neuroleptic malignant syndrome. Concomitant therapy should be avoided.
1433	Thiothixene	Zuclopenthixol	Paroxetine	0.733	Paroxetine, a strong CYP2D6 inhibitor, may increase the serum concentration of zuclopenthixol by decreasing its metabolism. Consider alternate therapy or monitor for changes in the therapeutic and adverse effects of zuclopenthixol if paroxetine is initiated, discontinued or dose changed.
1434	Thiothixene	Zuclopenthixol	Ritonavir	0.733	Ritonavir, a strong CYP2D6 inhibitor, may increase the serum concentration of zuclopenthixol by decreasing its metabolism. Consider alternate therapy or monitor for changes in the therapeutic and adverse effects of zuclopenthixol if ritonavir is initiated, discontinued or dose changed.
1435	Thiothixene	Zuclopenthixol	Terbinafine	0.733	Terbinafine may reduce the metabolism and clearance of Zuclopenthixol. Consider alternate therapy or monitor for therapeutic/adverse effects of Zuclopenthixol if Terbinafine is initiated, discontinued or dose changed.
1436	Triamcinolone	Dexamethasone	Aminoglutethimide	0.733	Aminoglutethimide may decrease the effect of dexamethasone.
1437	Triamcinolone	Dexamethasone	Aprepitant	0.733	Increases the effect and toxicity of dexamethasone
1438	Triamcinolone	Dexamethasone	Imatinib	0.733	Dexamethasone decreases levels of imatinib
1439	Triamcinolone	Dexamethasone	Sunitinib	0.733	Possible decrease in sunitinib levels
1440	Triamcinolone	Dexamethasone	Telithromycin	0.733	Co-administration may cause decreased Telithromycin and increased Dexamethasone plasma concentrations. Consider alternate therapy.
1441	Triamcinolone	Dexamethasone	Temsirolimus	0.733	Dexamethasone may increase the metabolism of Temsirolimus decreasing its efficacy. Concomitant therapy should be avoided.
1442	Triamcinolone	Dexamethasone	Thalidomide	0.733	Increased risk of dermatologic adverse effects and venous thromboembolic events (VTE). Consider VTE prophylaxis during concomitant therapy and monitor for adverse dematologic effects.
1443	Triamcinolone	Dexamethasone	Tramadol	0.733	Dexamethasone may decrease the effect of Tramadol by increasing Tramadol metabolism and clearance.
1444	Triamcinolone	Dexamethasone	Trazodone	0.733	The CYP3A4 inducer, Dexamethasone, may decrease Trazodone efficacy by increasing Trazodone metabolism and clearance. Monitor for changes in Trazodone efficacy/toxicity if Dexamethasone is initiated, discontinued or dose changed.
1445	Triamcinolone	Dexamethasone	Voriconazole	0.733	Voriconazole, a strong CYP3A4 inhibitor, may increase the serum concentration of dexamethasone by decreasing its metabolism. Monitor for changes in the therapeutic and adverse effects of dexamethasone if voriconazole is initiated, discontinued or dose changed.
1446	Zuclopenthixol	Thiothixene	Ciprofloxacin	0.733	The strong CYP1A2 inhibitor, Ciprofloxacin, may decrease the metabolism and clearance of Thiothixene, a CYP1A2 substrate. Consider alternate therapy or monitor for changes in Thiothixene therapeutic and adverse effects if Ciprofloxacin is initiated, discontinued or dose changed.
1447	Zuclopenthixol	Thiothixene	Fluvoxamine	0.733	The strong CYP1A2 inhibitor, Fluvoxamine, may decrease the metabolism and clearance of Thiothixene, a CYP1A2 substrate. Consider alternate therapy or monitor for changes in Thiothixene therapeutic and adverse effects if Fluvoxamine is initiated, discontinued or dose changed.
1448	Zuclopenthixol	Thiothixene	Guanethidine	0.733	Thiothixene may decrease the effect of guanethidine.
1449	Zuclopenthixol	Thiothixene	Lidocaine	0.733	The strong CYP1A2 inhibitor, Lidocaine, may decrease the metabolism and clearance of Thiothixene, a CYP1A2 substrate. Consider alternate therapy or monitor for changes in Thiothixene therapeutic and adverse effects if Lidocaine is initiated, discontinued or dose changed.
1450	Zuclopenthixol	Thiothixene	Methoxsalen	0.733	The strong CYP1A2 inhibitor, Methoxsalen, may decrease the metabolism and clearance of Thiothixene, a CYP1A2 substrate. Consider alternate therapy or monitor for changes in Thiothixene therapeutic and adverse effects if Methoxsalen is initiated, discontinued or dose changed.
1451	Zuclopenthixol	Thiothixene	Mexiletine	0.733	The strong CYP1A2 inhibitor, Mexiletine, may decrease the metabolism and clearance of Thiothixene, a CYP1A2 substrate. Consider alternate therapy or monitor for changes in Thiothixene therapeutic and adverse effects if Mexiletine is initiated, discontinued or dose changed.
1452	Zuclopenthixol	Thiothixene	Ofloxacin	0.733	The strong CYP1A2 inhibitor, Ofloxacin, may decrease the metabolism and clearance of Thiothixene, a CYP1A2 substrate. Consider alternate therapy or monitor for changes in Thiothixene therapeutic and adverse effects if Ofloxacin is initiated, discontinued or dose changed.
1453	Zuclopenthixol	Thiothixene	Primaquine	0.733	The strong CYP1A2 inhibitor, Primaquine, may decrease the metabolism and clearance of Thiothixene, a CYP1A2 substrate. Consider alternate therapy or monitor for changes in Thiothixene therapeutic and adverse effects if Primaquine is initiated, discontinued or dose changed.
1454	Zuclopenthixol	Thiothixene	Thiabendazole	0.733	The strong CYP1A2 inhibitor, Thiabendazole, may increase the effects and toxicity of Thiothixene by decreasing Thiothixene metabolism and clearance. Monitor for changes in the therapeutic and adverse effects of Thiothixene if Thiabendazole is initiated, discontinued or dose changed.
1455	Atorvastatin	Lovastatin	Acenocoumarol	0.732	The statin increases the anticoagulant effect
1456	Atorvastatin	Lovastatin	Anisindione	0.732	The statin increases the anticoagulant effect
1457	Atorvastatin	Lovastatin	Azithromycin	0.732	Azithromycin can possibly increase the statin toxicity
1458	Atorvastatin	Lovastatin	Danazol	0.732	Risk of severe myopathy/rhabdomyolysis with this combination
1459	Atorvastatin	Lovastatin	Dicumarol	0.732	The statin increases the anticoagulant effect
1460	Atorvastatin	Lovastatin	Niacin	0.732	Risk of severe myopathy/rhabdomyolysis with this combination
1461	Atorvastatin	Lovastatin	Warfarin	0.732	The statin increases the anticoagulant effect
1462	Lovastatin	Atorvastatin	Fusidic/Acid	0.732	Increased risk of myopathy/rhabdomyolysis
1463	Lovastatin	Atorvastatin	Indinavir	0.732	Increases the effect and toxicity of atorvastatin
1464	Lovastatin	Atorvastatin	Saquinavir	0.732	Saquinavir increases the effect and toxicity of atorvastatin
1465	Lovastatin	Atorvastatin	Topotecan	0.732	The p-glycoprotein inhibitor, Atorvastatin, may increase the bioavailability of oral Topotecan. A clinically significant effect is also expected with IV Topotecan. Concomitant therapy should be avoided.
1466	Megestrol	Medroxyprogesterone	Acenocoumarol	0.731	Medroxyprogesterone may increase the anticoagulant effect of acenocoumarol.
1467	Megestrol	Medroxyprogesterone	Anisindione	0.731	Medroxyprogesterone may increase the anticoagulant effect of anisindione.
1468	Megestrol	Medroxyprogesterone	Bosentan	0.731	Decreases the effect of contraceptive
1469	Megestrol	Medroxyprogesterone	Dicumarol	0.731	Medroxyprogesterone may increase the anticoagulant effect of dicumarol.
1470	Fludrocortisone	Prednisolone	Chlorotrianisene	0.729	The estrogenic agent, chlorotrianisene, may increase the effect of the corticosteroid, prednisolone.
1471	Fludrocortisone	Prednisolone	Clomifene	0.729	The estrogenic agent, clomifene, may increase the effect of corticosteroid, prednisolone.
1472	Fludrocortisone	Prednisolone	Conjugated/Estrogens	0.729	The estrogenic agent may increase the effect of corticosteroid, prednisolone.
1473	Fludrocortisone	Prednisolone	Diethylstilbestrol	0.729	The estrogenic agent, diethylstilbestrol, may increase the effect of corticosteroid, prednisolone.
1474	Fludrocortisone	Prednisolone	Estradiol	0.729	The estrogenic agent, estradiol, may increase the effect of corticosteroid, prednisolone.
1475	Fludrocortisone	Prednisolone	Estriol	0.729	The estrogenic agent, estriol, may increase the effect of the corticosteroid, prednisolone.
1476	Fludrocortisone	Prednisolone	Estrone	0.729	The estrogenic agent, estrone, may increase the effect of the corticosteroid, prednisolone.
1477	Fludrocortisone	Prednisolone	Estropipate	0.729	The estrogenic agent, estropipate, may increase the effect of the corticosteroid, prednisolone.
1478	Fludrocortisone	Prednisolone	Ethinyl/Estradiol	0.729	The estrogenic agent, ethinyl estradiol, may increase the effect of corticosteroid, prednisolone.
1479	Fludrocortisone	Prednisolone	Itraconazole	0.729	The imidazole, itraconazole, may increase the effect and toxicity of the corticosteroid, prednisolone.
1480	Fludrocortisone	Prednisolone	Ketoconazole	0.729	The imidazole, ketoconazole, may increase the effect and toxicity of the corticosteroid, prednisolone.
1481	Fludrocortisone	Prednisolone	Mestranol	0.729	The estrogenic agent, mestranol, may increase the effect of the corticosteroid, prednisolone.
1482	Fludrocortisone	Prednisolone	Quinestrol	0.729	The estrogenic agent, quinestrol, may increase the effect of the corticosteroid, prednisolone.
1483	Triamcinolone	Prednisolone	Chlorotrianisene	0.729	The estrogenic agent, chlorotrianisene, may increase the effect of the corticosteroid, prednisolone.
1484	Triamcinolone	Prednisolone	Clomifene	0.729	The estrogenic agent, clomifene, may increase the effect of corticosteroid, prednisolone.
1485	Triamcinolone	Prednisolone	Conjugated/Estrogens	0.729	The estrogenic agent may increase the effect of corticosteroid, prednisolone.
1486	Triamcinolone	Prednisolone	Diethylstilbestrol	0.729	The estrogenic agent, diethylstilbestrol, may increase the effect of corticosteroid, prednisolone.
1487	Triamcinolone	Prednisolone	Estradiol	0.729	The estrogenic agent, estradiol, may increase the effect of corticosteroid, prednisolone.
1488	Triamcinolone	Prednisolone	Estriol	0.729	The estrogenic agent, estriol, may increase the effect of the corticosteroid, prednisolone.
1489	Triamcinolone	Prednisolone	Estrone	0.729	The estrogenic agent, estrone, may increase the effect of the corticosteroid, prednisolone.
1490	Triamcinolone	Prednisolone	Estropipate	0.729	The estrogenic agent, estropipate, may increase the effect of the corticosteroid, prednisolone.
1491	Triamcinolone	Prednisolone	Ethinyl/Estradiol	0.729	The estrogenic agent, ethinyl estradiol, may increase the effect of corticosteroid, prednisolone.
1492	Triamcinolone	Prednisolone	Itraconazole	0.729	The imidazole, itraconazole, may increase the effect and toxicity of the corticosteroid, prednisolone.
1493	Triamcinolone	Prednisolone	Ketoconazole	0.729	The imidazole, ketoconazole, may increase the effect and toxicity of the corticosteroid, prednisolone.
1494	Triamcinolone	Prednisolone	Mestranol	0.729	The estrogenic agent, mestranol, may increase the effect of the corticosteroid, prednisolone.
1495	Triamcinolone	Prednisolone	Quinestrol	0.729	The estrogenic agent, quinestrol, may increase the effect of the corticosteroid, prednisolone.
1496	Acitretin	Isotretinoin	Carbamazepine	0.727	Isotretinoine decreases the effect of carbamazepine
1497	Captopril	Quinapril	Tetracycline	0.727	Quinapril may decrease the absorption of tetracycline.
1498	Captopril	Quinapril	Trovafloxacin	0.727	Quinapril may decrease the absorption of orally administered Trovafloxacin. The Quinapril formulation contains magnesium ions that may intefere with Trovafloxacin absorption. Administer Trovafloxacin 2 hours before or 6 hours after the Quinapril dose to minimize the interaction.
1499	Domperidone	Arsenic/trioxide	Quinupristin	0.727	This combination presents an increased risk of toxicity
1500	Enalapril	Quinapril	Tetracycline	0.727	Quinapril may decrease the absorption of tetracycline.
1501	Enalapril	Quinapril	Trovafloxacin	0.727	Quinapril may decrease the absorption of orally administered Trovafloxacin. The Quinapril formulation contains magnesium ions that may intefere with Trovafloxacin absorption. Administer Trovafloxacin 2 hours before or 6 hours after the Quinapril dose to minimize the interaction.
1502	Ephedrine	Dopamine	Fosphenytoin	0.727	Risk of severe hypotension
1503	Ephedrine	Dopamine	Phenytoin	0.727	Risk of severe hypotension
1504	Etretinate	Ampicillin	Atenolol	0.727	Ampicillin decreases bioavailability of atenolol
1505	Furazolidone	Procarbazine	Digoxin	0.727	The antineoplasic agent decreases the effect of digoxin
1506	Furazolidone	Procarbazine	Methotrexate	0.727	Increased nephrotoxicity with this combination
1507	Gatifloxacin	Levofloxacin	Acenocoumarol	0.727	The quinolone antibiotic, levofloxacin, may increase the anticoagulant effect of acenocoumarol.
1508	Gatifloxacin	Levofloxacin	Anisindione	0.727	The quinolone antibiotic, levofloxacin, may increase the anticoagulant effect of anisindione.
1509	Gatifloxacin	Levofloxacin	Artemether	0.727	Additive QTc-prolongation may occur. Concomitant therapy should be avoided.
1510	Gatifloxacin	Levofloxacin	Dicumarol	0.727	The quinolone antibiotic, levofloxacin, may increase the anticoagulant effect of dicumarol.
1511	Gatifloxacin	Levofloxacin	Erythromycin	0.727	Increased risk of cardiotoxicity and arrhythmias
1512	Gatifloxacin	Levofloxacin	Josamycin	0.727	Increased risk of cardiotoxicity and arrhythmias
1513	Gatifloxacin	Levofloxacin	Lumefantrine	0.727	Additive QTc-prolongation may occur. Concomitant therapy should be avoided.
1514	Gatifloxacin	Levofloxacin	Procainamide	0.727	The quinolone increases the effect of procainamide
1515	Gatifloxacin	Levofloxacin	Warfarin	0.727	The quinolone antibiotic, levofloxacin, may increase the anticoagulant effect of warfarin.
1516	Glycodiazine	Acetohexamide	Betaxolol	0.727	The beta-blocker, betaxolol, may decrease symptoms of hypoglycemia.
1517	Glycodiazine	Acetohexamide	Carteolol	0.727	The beta-blocker, carteolol, may decrease symptoms of hypoglycemia.
1518	Glycodiazine	Acetohexamide	Dicumarol	0.727	The agent increases the effect of sulfonylurea
1519	Glycodiazine	Acetohexamide	Practolol	0.727	The beta-blocker, practolol, may decrease symptoms of hypoglycemia.
1520	Glycodiazine	Acetohexamide	Sotalol	0.727	The beta-blocker, sotalol, may decrease symptoms of hypoglycemia.
1521	Isotretinoin	Acitretin	Methotrexate	0.727	Acitretin/etretinate increases the effect and toxicity of methotrexate
1522	Isotretinoin	Acitretin	Norethindrone	0.727	Acitretine may cause a loss of contraceptive effect
1523	Levofloxacin	Gatifloxacin	Digoxin	0.727	Gatifloxacin increases the effect of digoxin
1524	Levofloxacin	Gatifloxacin	Magnesium/salicylate	0.727	Formation of non-absorbable complexes
1525	Lisinopril	Quinapril	Tetracycline	0.727	Quinapril may decrease the absorption of tetracycline.
1526	Lisinopril	Quinapril	Trovafloxacin	0.727	Quinapril may decrease the absorption of orally administered Trovafloxacin. The Quinapril formulation contains magnesium ions that may intefere with Trovafloxacin absorption. Administer Trovafloxacin 2 hours before or 6 hours after the Quinapril dose to minimize the interaction.
1527	Quinapril	Lisinopril	Clozapine	0.727	Lisinopril increases the effect and toxicity of clozapine
1528	Quinapril	Enalapril	Rifampin	0.727	Rifampin decreases the effect of enalapril
1529	Quinapril	Captopril	Terbinafine	0.727	Terbinafine may reduce the metabolism and clearance of Captopril. Consider alternate therapy or monitor for therapeutic/adverse effects of Captopril if Terbinafine is initiated, discontinued or dose changed.
1530	Sulfadiazine	Sulfisoxazole	Voriconazole	0.727	Sulfisoxazole, a strong CYP2C9 inhibitor, may increase the serum concentration of voriconazole by decreasing its metabolism. Monitor for changes in the therapeutic and adverse effects of voriconazole if sulfisoxazole is initiated, discontinued or dose changed.
1531	Sulfisoxazole	Sulfadiazine	Fosphenytoin	0.727	The sulfonamide increases the effect of hydantoin
1532	Sulfisoxazole	Sulfadiazine	Phenytoin	0.727	The sulfonamide increases the effect of hydantoin
1533	Teniposide	Vinblastine	Fosphenytoin	0.727	The antineoplasic agent decreases the effect of hydantoin
1534	Teniposide	Vinblastine	Phenytoin	0.727	The antineoplasic agent decreases the effect of hydantoin
1535	Teniposide	Vinblastine	Tolterodine	0.727	Vinblastine, a CYP3A4 inhibitor, may increase the serum concentration of Tolterodine by decreasing its metabolism. Poor CYP2D6 metabolizers metabolize Tolterodine via CYP3A4. A dose adjustment of Tolterodine may be required. Monitor for changes in the therapeutic/adverse effects of Tolterodine if Vinblastine is initiated, discontinued or dose changed.
1536	Artemether	Lumefantrine	Dapsone	0.726	Concomitant therapy may increase the risk of adverse hemolytic reactions. Monitor patients closely for symptoms of hemolytic reactions during concomitant therapy. Patients with glucose-6-phosphate dehydrogenase (G6PD) deficiency, methoglobulin reductase deficiency or hemoglobin M are at higher risk of experiencing hemolytic reactions.
1537	Artemether	Lumefantrine	Tamoxifen	0.726	Lumefantrine, a moderate CYP2D6 inhibitor, may decrease the formation of highly potent tamoxifen metabolites. Concomitant therapy may decrease the effectiveness of tamoxifen. Consider alternate therapy.
1538	Lumefantrine	Artemether	Clarithromycin	0.726	Additive QTc-prolongation may occur. Concomitant therapy should be avoided.
1539	Lumefantrine	Artemether	Conivaptan	0.726	Conivaptan, a strong CYP3A inhibitor, may increase the toxicity of artemether by inhibiting its metabolism. Consider alternate therapy or allow at least 7 days to elapse between conivaptan and artemether therapy.
1540	Lumefantrine	Artemether	Dasatinib	0.726	Additive QTc-prolongation may occur. Concomitant therapy should be avoided.
1541	Lumefantrine	Artemether	Degarelix	0.726	Additive QTc-prolongation may occur. Concomitant therapy should be avoided.
1542	Lumefantrine	Artemether	Desogestrel	0.726	Artemether may decrease the effectiveness of desogestrel by increasing its metabolism via CYP3A4. Consider an alternate non-hormonal means of contraception during artemether therapy.
1543	Lumefantrine	Artemether	Disopyramide	0.726	Additive QTc-prolongation may occur. Concomitant therapy should be avoided.
1544	Lumefantrine	Artemether	Dofetilide	0.726	Additive QTc-prolongation may occur. Concomitant therapy should be avoided.
1545	Lumefantrine	Artemether	Drospirenone	0.726	Artemether may decrease the effectiveness of drospirinone by increasing its metabolism via CYP3A4. Consider an alternate non-hormonal means of contraception during artemether therapy.
1546	Lumefantrine	Artemether	Ethinyl/Estradiol	0.726	Artemether may decrease the effectiveness of ethinyl estradiol by increasing its metabolism via CYP3A4. Consider an alternate non-hormonal means of contraception during artemether therapy.
1547	Lumefantrine	Artemether	Ethynodiol/Diacetate	0.726	Artemether may decrease the effectiveness of ethynodiol diacetate by increasing its metabolism via CYP3A4. Consider an alternate non-hormonal means of contraception during artemether therapy.
1548	Lumefantrine	Artemether	Etonogestrel	0.726	Artemether may decrease the effectiveness of etonogestrel by increasing its metabolism via CYP3A4. Consider an alternate non-hormonal means of contraception during artemether therapy.
1549	Lumefantrine	Artemether	Levonorgestrel	0.726	Artemether may decrease the effectiveness of levonorgestrel by increasing its metabolism via CYP3A4. Consider an alternate non-hormonal means of contraception during artemether therapy.
1550	Lumefantrine	Artemether	Medroxyprogesterone	0.726	Artemether may decrease the effectiveness of medroxyprogesterone by increasing its metabolism via CYP3A4. Consider an alternate non-hormonal means of contraception during artemether therapy.
1551	Lumefantrine	Artemether	Mestranol	0.726	Artemether may decrease the effectiveness of mestranol by increasing its metabolism via CYP3A4. Consider an alternate non-hormonal means of contraception during artemether therapy.
1552	Lumefantrine	Artemether	Norelgestromin	0.726	Artemether may decrease the effectiveness of norelgestromin by increasing its metabolism via CYP3A4. Consider an alternate non-hormonal means of contraception during artemether therapy.
1553	Lumefantrine	Artemether	Norethindrone	0.726	Artemether may decrease the effectiveness of norethindrone by increasing its metabolism via CYP3A4. Consider an alternate non-hormonal means of contraception during artemether therapy.
1554	Lumefantrine	Artemether	Norgestimate	0.726	Artemether may decrease the effectiveness of norgestimate by increasing its metabolism via CYP3A4. Consider an alternate non-hormonal means of contraception during artemether therapy.
1555	Lumefantrine	Artemether	Norgestrel	0.726	Artemether may decrease the effectiveness of norgestrel by increasing its metabolism via CYP3A4. Consider an alternate non-hormonal means of contraception during artemether therapy.
1556	Lumefantrine	Artemether	Saquinavir	0.726	Additive QTc-prolongation may occur. Concomitant therapy should be avoided.
1557	Protriptyline	Amoxapine	Altretamine	0.726	Risk of severe hypotension
1558	Protriptyline	Amoxapine	Dobutamine	0.726	The tricyclic antidepressant, amoxapine, increases the sympathomimetic effect of dobutamine.
1559	Protriptyline	Amoxapine	Dopamine	0.726	The tricyclic antidepressant, amoxapine, increases the sympathomimetic effect of dopamine.
1560	Protriptyline	Amoxapine	Isoproterenol	0.726	The tricyclic antidepressant, amoxapine, increases the sympathomimetic effect of isoproterenol.
1561	Protriptyline	Amoxapine	Metaraminol	0.726	The tricyclic antidepressant, amoxapine, increases the sympathomimetic effect of metaraminol.
1562	Protriptyline	Amoxapine	Pirbuterol	0.726	The tricyclic antidepressant, amoxapine, increases the sympathomimetic effect of pirbuterol.
1563	Protriptyline	Amoxapine	Procaterol	0.726	The tricyclic antidepressant, amoxapine, increases the sympathomimetic effect of procaterol.
1564	Protriptyline	Amoxapine	Ritonavir	0.726	Ritonavir may increase the effect and toxicity of the tricyclic antidepressant, amoxapine, by decreasing its metabolism. Monitor for changes in the therapeutic and adverse effects of amoxapine if ritonavir if initiated, discontinued or dose changed.
1565	Protriptyline	Amoxapine	Rivastigmine	0.726	Possible antagonism of action
1566	Protriptyline	Amoxapine	Salbutamol	0.726	The tricyclic antidepressant, amoxapine, increases the sympathomimetic effect of salbutamol.
1567	Protriptyline	Amoxapine	Sibutramine	0.726	Increased risk of CNS adverse effects
1568	Protriptyline	Amoxapine	Sparfloxacin	0.726	Increased risk of cardiotoxicity and arrhythmias
1569	Atenolol	Metoprolol	Hydralazine	0.725	Increased effect of both drugs
1570	Atenolol	Metoprolol	Phenobarbital	0.725	The barbiturate decreases the effect of the metabolized beta-blocker
1571	Atenolol	Metoprolol	Primidone	0.725	The barbiturate decreases the effect of metabolized beta-blocker
1572	Atenolol	Metoprolol	Propafenone	0.725	Propafenone increases the effect of the beta-blocker
1573	Metoprolol	Atenolol	Ampicillin	0.725	Ampicillin decreases bioavailability of atenolol
1574	Clorazepate	Alprazolam	Aprepitant	0.724	Increases the effect and toxicity of benzodiazepine
1575	Clorazepate	Alprazolam	Carbamazepine	0.724	Reduces the effect of the benzodiazepine
1576	Clorazepate	Alprazolam	Delavirdine	0.724	The antiviral agent increases the effect and toxicity of benzodiazepine
1577	Clorazepate	Alprazolam	Efavirenz	0.724	The antiviral agent increases the effect and toxicity of benzodiazepine
1578	Flurazepam	Alprazolam	Aprepitant	0.724	Increases the effect and toxicity of benzodiazepine
1579	Flurazepam	Alprazolam	Carbamazepine	0.724	Reduces the effect of the benzodiazepine
1580	Flurazepam	Alprazolam	Delavirdine	0.724	The antiviral agent increases the effect and toxicity of benzodiazepine
1581	Flurazepam	Alprazolam	Efavirenz	0.724	The antiviral agent increases the effect and toxicity of benzodiazepine
1582	Diazepam	Midazolam	Atazanavir	0.722	Increases the effect and toxicity of benzodiazepine
1583	Diazepam	Midazolam	Diltiazem	0.722	The calcium channel blocker increases the effect and toxicity of the benzodiazepine
1584	Diazepam	Midazolam	Docetaxel	0.722	Midazolam may increase the serum levels and toxicity of docetaxel.
1585	Diazepam	Midazolam	Verapamil	0.722	Verapamil may increase the serum concentration of Midazolam by decreasing its metabolism. Avoid concomitant therapy if possible or consider a dose reduction in the initial dose of Midazolam.
1586	Midazolam	Diazepam	Ticlopidine	0.722	Ticlopidine may decrease the metabolism and clearance of Diazepam. Consider alternate therapy or monitor for adverse/toxic effects of Diazepam if Ticlopidine is initiated, discontinued or dose changed.
1587	Esmolol	Metoprolol	Hydralazine	0.72	Increased effect of both drugs
1588	Esmolol	Metoprolol	Phenobarbital	0.72	The barbiturate decreases the effect of the metabolized beta-blocker
1589	Esmolol	Metoprolol	Primidone	0.72	The barbiturate decreases the effect of metabolized beta-blocker
1590	Esmolol	Metoprolol	Propafenone	0.72	Propafenone increases the effect of the beta-blocker
1591	Almotriptan	Eletriptan	Clarithromycin	0.719	The macrolide, clarithromycin, may increase the effect and toxicity of eletriptan.
1592	Almotriptan	Eletriptan	Erythromycin	0.719	The macrolide, erythromycin, may increase the effect and toxicity of eletriptan.
1593	Almotriptan	Eletriptan	Nelfinavir	0.719	The protease inhibitor, nelfinavir, may increase the effect and toxicity of eletriptan.
1594	Almotriptan	Eletriptan	Ritonavir	0.719	The protease inhibitor, ritonavir, may increase the effect and toxicity of eletriptan.
1595	Almotriptan	Eletriptan	Telithromycin	0.719	Telithromycin may reduce clearance of Eletriptan. Consider alternate therapy or monitor for changes in the therapeutic/adverse effects of Eletriptan if Telithromycin is initiated, discontinued or dose changed.
1596	Almotriptan	Eletriptan	Troleandomycin	0.719	The macrolide, troleandomycin, may increase the effect and toxicity of eletriptan.
1597	Conivaptan	Lopinavir	Darunavir	0.719	Decreased levels of darunavir
1598	Conivaptan	Lopinavir	Fosphenytoin	0.719	Levels of both drugs are affected
1599	Conivaptan	Lopinavir	Phenytoin	0.719	Levels of both drugs are affected
1600	Conivaptan	Lopinavir	Tipranavir	0.719	Tipranavir, co-administered with Ritonavir, may decrease the plasma concentration of Lopinavir. Consider alternate therapy.
1601	Conivaptan	Lopinavir	Zuclopenthixol	0.719	Lopinavir, a strong CYP2D6 inhibitor, may increase the serum concentration of zuclopenthixol by decreasing its metabolism. Consider alternate therapy or monitor for changes in the therapeutic and adverse effects of zuclopenthixol if lopinavir is initiated, discontinued or dose changed.
1602	Eletriptan	Almotriptan	Isocarboxazid	0.719	MAO inhibitor increases the effects and toxicity of 5-HT agonist
1603	Eletriptan	Almotriptan	Phenelzine	0.719	The MAO inhibitor increases the effect and toxicity of 5-HT agonist
1604	Eletriptan	Almotriptan	Sibutramine	0.719	Increased risk of CNS adverse effects
1605	Lopinavir	Conivaptan	Artemether	0.719	Conivaptan, a strong CYP3A inhibitor, may increase the toxicity of artemether by inhibiting its metabolism. Consider alternate therapy or allow at least 7 days to elapse between conivaptan and artemether therapy.
1606	Vinorelbine	Zopiclone	Methotrimeprazine	0.719	Additive CNS depressant effects. Reduce zopiclone dose by half upon initiation of methotrimeprazine. Zopiclone dose may be adjusted once methotrimeprazine dose has been established. Monitor for increased CNS depression.
1607	Vinorelbine	Zopiclone	Tolbutamide	0.719	Tolbutamide, a strong CYP2C9 inhibitor, may decrease the metabolism and clearance of Zopiclone. Consider alternate therapy or monitor for changes in Zopiclone therapeutic and adverse effects if Tolbutamide is initiated, discontinued or dose changed.
1608	Zopiclone	Vinorelbine	Aprepitant	0.719	Aprepitant may change levels of the chemotherapy agent, vinorelbine.
1609	Zopiclone	Vinorelbine	Atomoxetine	0.719	The CYP2D6 inhibitor could increase the effect and toxicity of atomoxetine
1610	Zopiclone	Vinorelbine	Dirithromycin	0.719	Dirithromycin, a CYP3A4 and p-glycoprotein inhibitor, may increase the Vinorelbine serum concentration and distribution in certain cells. Consider alternate therapy to avoid Vinorelbine toxicity. Monitor for changes in the therapeutic and adverse effects of Vinorelbine if Dirithromycin is initiated, discontinued or dose changed.
1611	Zopiclone	Vinorelbine	Leflunomide	0.719	Vinorelbine may increase the adverse/toxic effects of Leflunomide. This may increase the risk of hematologic toxicities such as pancytopenia, agranulocytosis and thrombocytopenia. In patients receiving Vinorelbine, consider eliminating the loading dose of Leflunomide. Monitor for bone marrow suppression at least monthly during concomitant therapy.
1612	Promethazine	Trifluoperazine	Thiabendazole	0.718	The strong CYP1A2 inhibitor, Thiabendazole, may increase the effects and toxicity of Trifluoperazine by decreasing Trifluoperazine metabolism and clearance. Monitor for changes in the therapeutic and adverse effects of Trifluoperazine if Thiabendazole is initiated, discontinued or dose changed.
1613	Trifluoperazine	Promethazine	Desvenlafaxine	0.718	Increased risk of serotonin syndrome. Monitor for symptoms of serotonin syndrome.
1614	Trifluoperazine	Promethazine	Thiotepa	0.718	Thiotepa, a strong CYP2B6 inhibitor, may decrease the metabolism and clearance of Promethazine, a CYP2B6 substrate. Consider alternate therapy or monitor for changes in the therapeutic and adverse effects of Promethazine if Thiotepa is initiated, discontinued or dose changed.
1615	Trifluoperazine	Promethazine	Tramadol	0.718	Increased risk of serotonin syndrome. Monitor for symptoms of serotonin syndrome.
1616	Trifluoperazine	Promethazine	Tranylcypromine	0.718	Increased risk of serotonin syndrome. Use caution during concomitant therapy and monitor for symptoms of serotonin syndrome.
1617	Trifluoperazine	Promethazine	Trazodone	0.718	Increased risk of serotonin syndrome. Monitor for symptoms of serotonin syndrome.
1618	Trifluoperazine	Promethazine	Trimipramine	0.718	Increased risk of serotonin syndrome. Monitor for symptoms of serotonin syndrome.
1619	Trifluoperazine	Promethazine	Venlafaxine	0.718	Increased risk of serotonin syndrome. Monitor for symptoms of serotonin syndrome.
1620	Trifluoperazine	Promethazine	Zolmitriptan	0.718	Use of two serotonin modulators, such as zolmitriptan and promethazine, increases the risk of serotonin syndrome. Consider alternate therapy or monitor for serotonin syndrome during concomitant therapy.
1621	Dexamethasone	Hydrocortisone	Colestipol	0.717	Cholestyramine decreases the effect of hydrocortisone
1622	Hydrocortisone	Dexamethasone	Aminoglutethimide	0.717	Aminoglutethimide may decrease the effect of dexamethasone.
1623	Hydrocortisone	Dexamethasone	Aprepitant	0.717	Increases the effect and toxicity of dexamethasone
1624	Hydrocortisone	Dexamethasone	Imatinib	0.717	Dexamethasone decreases levels of imatinib
1625	Hydrocortisone	Dexamethasone	Sunitinib	0.717	Possible decrease in sunitinib levels
1626	Hydrocortisone	Dexamethasone	Telithromycin	0.717	Co-administration may cause decreased Telithromycin and increased Dexamethasone plasma concentrations. Consider alternate therapy.
1627	Hydrocortisone	Dexamethasone	Temsirolimus	0.717	Dexamethasone may increase the metabolism of Temsirolimus decreasing its efficacy. Concomitant therapy should be avoided.
1628	Hydrocortisone	Dexamethasone	Thalidomide	0.717	Increased risk of dermatologic adverse effects and venous thromboembolic events (VTE). Consider VTE prophylaxis during concomitant therapy and monitor for adverse dematologic effects.
1629	Hydrocortisone	Dexamethasone	Tramadol	0.717	Dexamethasone may decrease the effect of Tramadol by increasing Tramadol metabolism and clearance.
1630	Hydrocortisone	Dexamethasone	Trazodone	0.717	The CYP3A4 inducer, Dexamethasone, may decrease Trazodone efficacy by increasing Trazodone metabolism and clearance. Monitor for changes in Trazodone efficacy/toxicity if Dexamethasone is initiated, discontinued or dose changed.
1631	Hydrocortisone	Dexamethasone	Voriconazole	0.717	Voriconazole, a strong CYP3A4 inhibitor, may increase the serum concentration of dexamethasone by decreasing its metabolism. Monitor for changes in the therapeutic and adverse effects of dexamethasone if voriconazole is initiated, discontinued or dose changed.
1632	Amoxicillin	Dicloxacillin	Acenocoumarol	0.714	Dicloxacillin may decrease the anticoagulant effect of acenocoumarol.
1633	Amoxicillin	Dicloxacillin	Anisindione	0.714	Dicloxacillin may decrease the anticoagulant effect of anisindione.
1634	Amoxicillin	Dicloxacillin	Dicumarol	0.714	Dicloxacillin may decrease the anticoagulant effect of dicumarol.
1635	Amoxicillin	Dicloxacillin	Warfarin	0.714	Dicloxacillin may decrease the anticoagulant effect of warfarin.
1636	Carbenicillin	Dicloxacillin	Acenocoumarol	0.714	Dicloxacillin may decrease the anticoagulant effect of acenocoumarol.
1637	Carbenicillin	Dicloxacillin	Anisindione	0.714	Dicloxacillin may decrease the anticoagulant effect of anisindione.
1638	Carbenicillin	Dicloxacillin	Dicumarol	0.714	Dicloxacillin may decrease the anticoagulant effect of dicumarol.
1639	Carbenicillin	Dicloxacillin	Warfarin	0.714	Dicloxacillin may decrease the anticoagulant effect of warfarin.
1640	Clavulanate	Dicloxacillin	Acenocoumarol	0.714	Dicloxacillin may decrease the anticoagulant effect of acenocoumarol.
1641	Clavulanate	Dicloxacillin	Anisindione	0.714	Dicloxacillin may decrease the anticoagulant effect of anisindione.
1642	Clavulanate	Dicloxacillin	Dicumarol	0.714	Dicloxacillin may decrease the anticoagulant effect of dicumarol.
1643	Clavulanate	Dicloxacillin	Warfarin	0.714	Dicloxacillin may decrease the anticoagulant effect of warfarin.
1644	Clonazepam	Clorazepate	Amprenavir	0.714	Increases the effect and toxicity of benzodiazepine
1645	Clonazepam	Clorazepate	Fosamprenavir	0.714	Amprenavir increases the effect and toxicity of benzodiazepine
1646	Cloxacillin	Dicloxacillin	Acenocoumarol	0.714	Dicloxacillin may decrease the anticoagulant effect of acenocoumarol.
1647	Cloxacillin	Dicloxacillin	Anisindione	0.714	Dicloxacillin may decrease the anticoagulant effect of anisindione.
1648	Cloxacillin	Dicloxacillin	Dicumarol	0.714	Dicloxacillin may decrease the anticoagulant effect of dicumarol.
1649	Cloxacillin	Dicloxacillin	Warfarin	0.714	Dicloxacillin may decrease the anticoagulant effect of warfarin.
1650	Dextrothyroxine	Methimazole	Tamoxifen	0.714	Methimazole may decrease the therapeutic effect of Tamoxifen by decreasing the production of active metabolites. Consider alternate therapy.
1651	Dextrothyroxine	Methimazole	Tamsulosin	0.714	Methimazole, a CYP2D6 inhibitor, may decrease the metabolism and clearance of Tamsulosin, a CYP2D6 substrate. Monitor for changes in therapeutic/adverse effects of Tamsulosin if Methimazole is initiated, discontinued, or dose changed.
1652	Esomeprazole	Lansoprazole	Sucralfate	0.714	Sucralfate decreases the effect of lansoprazole
1653	Flucloxacillin	Dicloxacillin	Acenocoumarol	0.714	Dicloxacillin may decrease the anticoagulant effect of acenocoumarol.
1654	Flucloxacillin	Dicloxacillin	Anisindione	0.714	Dicloxacillin may decrease the anticoagulant effect of anisindione.
1655	Flucloxacillin	Dicloxacillin	Dicumarol	0.714	Dicloxacillin may decrease the anticoagulant effect of dicumarol.
1656	Flucloxacillin	Dicloxacillin	Warfarin	0.714	Dicloxacillin may decrease the anticoagulant effect of warfarin.
1657	Homatropine/Methylbromide	Atropine	Donepezil	0.714	Possible antagonism of action
1658	Homatropine/Methylbromide	Atropine	Galantamine	0.714	Possible antagonism of action
1659	Hydrocortisone	Prednisolone	Chlorotrianisene	0.714	The estrogenic agent, chlorotrianisene, may increase the effect of the corticosteroid, prednisolone.
1660	Hydrocortisone	Prednisolone	Clomifene	0.714	The estrogenic agent, clomifene, may increase the effect of corticosteroid, prednisolone.
1661	Hydrocortisone	Prednisolone	Conjugated/Estrogens	0.714	The estrogenic agent may increase the effect of corticosteroid, prednisolone.
1662	Hydrocortisone	Prednisolone	Diethylstilbestrol	0.714	The estrogenic agent, diethylstilbestrol, may increase the effect of corticosteroid, prednisolone.
1663	Hydrocortisone	Prednisolone	Estradiol	0.714	The estrogenic agent, estradiol, may increase the effect of corticosteroid, prednisolone.
1664	Hydrocortisone	Prednisolone	Estriol	0.714	The estrogenic agent, estriol, may increase the effect of the corticosteroid, prednisolone.
1665	Hydrocortisone	Prednisolone	Estrone	0.714	The estrogenic agent, estrone, may increase the effect of the corticosteroid, prednisolone.
1666	Hydrocortisone	Prednisolone	Estropipate	0.714	The estrogenic agent, estropipate, may increase the effect of the corticosteroid, prednisolone.
1667	Hydrocortisone	Prednisolone	Ethinyl/Estradiol	0.714	The estrogenic agent, ethinyl estradiol, may increase the effect of corticosteroid, prednisolone.
1668	Hydrocortisone	Prednisolone	Itraconazole	0.714	The imidazole, itraconazole, may increase the effect and toxicity of the corticosteroid, prednisolone.
1669	Hydrocortisone	Prednisolone	Ketoconazole	0.714	The imidazole, ketoconazole, may increase the effect and toxicity of the corticosteroid, prednisolone.
1670	Hydrocortisone	Prednisolone	Mestranol	0.714	The estrogenic agent, mestranol, may increase the effect of the corticosteroid, prednisolone.
1671	Hydrocortisone	Prednisolone	Quinestrol	0.714	The estrogenic agent, quinestrol, may increase the effect of the corticosteroid, prednisolone.
1672	Lansoprazole	Esomeprazole	Tipranavir	0.714	Tipranavir, co-administered with Ritonavir, may decrease the plasma concentration of Esomeprazole. Consider alternate therapy or increase the dose of Esomeprazole based on the therapeutic response.
1673	Mepenzolate	Atropine	Donepezil	0.714	Possible antagonism of action
1674	Mepenzolate	Atropine	Galantamine	0.714	Possible antagonism of action
1675	Mephentermine	Dopamine	Fosphenytoin	0.714	Risk of severe hypotension
1676	Mephentermine	Dopamine	Phenytoin	0.714	Risk of severe hypotension
1677	Methantheline	Atropine	Donepezil	0.714	Possible antagonism of action
1678	Methantheline	Atropine	Galantamine	0.714	Possible antagonism of action
1679	Penicillin/V	Dicloxacillin	Acenocoumarol	0.714	Dicloxacillin may decrease the anticoagulant effect of acenocoumarol.
1680	Penicillin/V	Dicloxacillin	Anisindione	0.714	Dicloxacillin may decrease the anticoagulant effect of anisindione.
1681	Penicillin/V	Dicloxacillin	Dicumarol	0.714	Dicloxacillin may decrease the anticoagulant effect of dicumarol.
1682	Penicillin/V	Dicloxacillin	Warfarin	0.714	Dicloxacillin may decrease the anticoagulant effect of warfarin.
1683	Perflutren	Foscarnet	Ciprofloxacin	0.714	Increased risk of convulsions
1684	Perflutren	Foscarnet	Norfloxacin	0.714	Increased risk of convulsions
1685	Perflutren	Foscarnet	Ofloxacin	0.714	Increased risk of convulsions
1686	Pivampicillin	Dicloxacillin	Acenocoumarol	0.714	Dicloxacillin may decrease the anticoagulant effect of acenocoumarol.
1687	Pivampicillin	Dicloxacillin	Anisindione	0.714	Dicloxacillin may decrease the anticoagulant effect of anisindione.
1688	Pivampicillin	Dicloxacillin	Dicumarol	0.714	Dicloxacillin may decrease the anticoagulant effect of dicumarol.
1689	Pivampicillin	Dicloxacillin	Warfarin	0.714	Dicloxacillin may decrease the anticoagulant effect of warfarin.
1690	Prazosin	Terazosin	Alfuzosin	0.714	Additive antihypertensive effects may occur. Increase risk of orthostatic hypotension and syncope. Concomitant therapy should be avoided.
1691	Prazosin	Terazosin	Amifostine	0.714	Terazosin may increase the hypotensive effect of Amifostine. At chemotherapeutic doses of Amifostine, Terazosin should be withheld for 24 hours prior to Amifostine administration. Use caution at lower doses of Amifostine.
1692	Prazosin	Terazosin	Nebivolol	0.714	Increased risk of hypotension. Initiate concomitant therapy cautiously.
1693	Prazosin	Terazosin	Sildenafil	0.714	Increased risk of hypotension.
1694	Prednisolone	Hydrocortisone	Colestipol	0.714	Cholestyramine decreases the effect of hydrocortisone
1695	Prednisone	Hydrocortisone	Colestipol	0.714	Cholestyramine decreases the effect of hydrocortisone
1696	Probucol	Foscarnet	Ciprofloxacin	0.714	Increased risk of convulsions
1697	Probucol	Foscarnet	Norfloxacin	0.714	Increased risk of convulsions
1698	Probucol	Foscarnet	Ofloxacin	0.714	Increased risk of convulsions
1699	Propylthiouracil	Methimazole	Tamoxifen	0.714	Methimazole may decrease the therapeutic effect of Tamoxifen by decreasing the production of active metabolites. Consider alternate therapy.
1700	Propylthiouracil	Methimazole	Tamsulosin	0.714	Methimazole, a CYP2D6 inhibitor, may decrease the metabolism and clearance of Tamsulosin, a CYP2D6 substrate. Monitor for changes in therapeutic/adverse effects of Tamsulosin if Methimazole is initiated, discontinued, or dose changed.
1701	Quazepam	Estazolam	Kava	0.714	Kava increases the effect of the benzodiazepine
1702	Quazepam	Estazolam	Ritonavir	0.714	The protease inhibitor increases the effect of the benzodiazepine
1703	Quazepam	Estazolam	Saquinavir	0.714	The protease inhibitor increases the effect of the benzodiazepine
1704	Quazepam	Estazolam	Voriconazole	0.714	Voriconazole may increase the serum concentration of estazolam by decreasing its metabolism. Monitor for estazolam toxicity if voriconazole is initiated or dose increased.
1705	Terazosin	Prazosin	Digoxin	0.714	Prazosin increases the effect of digoxin
1706	Terazosin	Prazosin	Verapamil	0.714	Risk of hypotension at the beginning of therapy
1707	Pindolol	Propranolol	Citalopram	0.712	The SSRI, citalopram, may increase the bradycardic effect of the beta-blocker, propranolol.
1708	Pindolol	Propranolol	Escitalopram	0.712	The SSRI, escitalopram, may increase the bradycardic effect of the beta-blocker, propranolol.
1709	Pindolol	Propranolol	Fluoxetine	0.712	The SSRI, fluoxetine, may increase the bradycardic effect of the beta-blocker, propranolol.
1710	Pindolol	Propranolol	Haloperidol	0.712	Increased effect of both drugs
1711	Pindolol	Propranolol	Hydralazine	0.712	Increased effect of both drugs
1712	Pindolol	Propranolol	Maprotiline	0.712	Propranolol increases the serum levels of cisapride
1713	Pindolol	Propranolol	Paroxetine	0.712	The SSRI increases the effect of the beta-blocker
1714	Pindolol	Propranolol	Phenobarbital	0.712	The barbiturate decreases the effect of the metabolized beta-blocker
1715	Pindolol	Propranolol	Primidone	0.712	The barbiturate decreases the effect of metabolized beta-blocker
1716	Pindolol	Propranolol	Propafenone	0.712	Propafenone increases the effect of the beta-blocker
1717	Pindolol	Propranolol	Rizatriptan	0.712	Propranolol increases the effect and toxicity of rizatriptan
1718	Pindolol	Propranolol	Sertraline	0.712	The SSRI, sertraline, may increase the bradycardic effect of the beta-blocker, propranolol.
1719	Pindolol	Propranolol	Terbinafine	0.712	Terbinafine may reduce the metabolism and clearance of Propranolol. Consider alternate therapy or monitor for therapeutic/adverse effects of Propranolol if Terbinafine is initiated, discontinued or dose changed.
1720	Pindolol	Propranolol	Topotecan	0.712	The p-glycoprotein inhibitor, Propranolol, may increase the bioavailability of oral Topotecan. A clinically significant effect is also expected with IV Topotecan. Concomitant therapy should be avoided.
1721	Betamethasone	Dexamethasone	Aminoglutethimide	0.711	Aminoglutethimide may decrease the effect of dexamethasone.
1722	Betamethasone	Dexamethasone	Aprepitant	0.711	Increases the effect and toxicity of dexamethasone
1723	Betamethasone	Dexamethasone	Imatinib	0.711	Dexamethasone decreases levels of imatinib
1724	Betamethasone	Dexamethasone	Sunitinib	0.711	Possible decrease in sunitinib levels
1725	Betamethasone	Dexamethasone	Telithromycin	0.711	Co-administration may cause decreased Telithromycin and increased Dexamethasone plasma concentrations. Consider alternate therapy.
1726	Betamethasone	Dexamethasone	Temsirolimus	0.711	Dexamethasone may increase the metabolism of Temsirolimus decreasing its efficacy. Concomitant therapy should be avoided.
1727	Betamethasone	Dexamethasone	Thalidomide	0.711	Increased risk of dermatologic adverse effects and venous thromboembolic events (VTE). Consider VTE prophylaxis during concomitant therapy and monitor for adverse dematologic effects.
1728	Betamethasone	Dexamethasone	Tramadol	0.711	Dexamethasone may decrease the effect of Tramadol by increasing Tramadol metabolism and clearance.
1729	Betamethasone	Dexamethasone	Trazodone	0.711	The CYP3A4 inducer, Dexamethasone, may decrease Trazodone efficacy by increasing Trazodone metabolism and clearance. Monitor for changes in Trazodone efficacy/toxicity if Dexamethasone is initiated, discontinued or dose changed.
1730	Betamethasone	Dexamethasone	Voriconazole	0.711	Voriconazole, a strong CYP3A4 inhibitor, may increase the serum concentration of dexamethasone by decreasing its metabolism. Monitor for changes in the therapeutic and adverse effects of dexamethasone if voriconazole is initiated, discontinued or dose changed.
1731	Itraconazole	Ketoconazole	Amitriptyline	0.711	Ketoconazole, a moderate CYP2D6 inhibitor, may increase the serum concentration of amitriptyline by increasing its metabolism. Monitor for changes in the therapeutic and adverse effects of amitriptyline if ketoconazole is initiated, discontinued or dose changed.
1732	Itraconazole	Ketoconazole	Docetaxel	0.711	Ketoconazole may increase the serum levels and toxicity of docetaxel.
1733	Itraconazole	Ketoconazole	Galantamine	0.711	Ketoconazole increases the effect and toxicity of galantamine
1734	Itraconazole	Ketoconazole	Glimepiride	0.711	Ketoconazole increases the effect of rosiglitazone
1735	Itraconazole	Ketoconazole	Imipramine	0.711	Ketoconazole, a moderate CYP2D6 inhibitor, may increase the serum concentration of imipramine by increasing its metabolism. Monitor for changes in the therapeutic and adverse effects of imipramine if ketoconazole is initiated, discontinued or dose changed.
1736	Itraconazole	Ketoconazole	Indinavir	0.711	Ketoconazole increases the efefct of indinavir
1737	Itraconazole	Ketoconazole	Irinotecan	0.711	Ketoconazole increases the effect and toxicity of irinotecan
1738	Itraconazole	Ketoconazole	Isoniazid	0.711	Isoniazid decreases the effect of ketoconazole
1739	Itraconazole	Ketoconazole	Nevirapine	0.711	Decreases the effect of ketoconazole
1740	Itraconazole	Ketoconazole	Nortriptyline	0.711	Ketoconazole, a moderate CYP2D6 inhibitor, may increase the serum concentration of nortriptyline by increasing its metabolism. Monitor for changes in the therapeutic and adverse effects of nortriptyline if ketoconazole is initiated, discontinued or dose changed.
1741	Itraconazole	Ketoconazole	Pioglitazone	0.711	Ketoconazole increases the effect of pioglitazone
1742	Itraconazole	Ketoconazole	Quetiapine	0.711	Ketoconazole increases effect/toxicity of quetiapine
1743	Itraconazole	Ketoconazole	Ramelteon	0.711	This imidazole increases levels/toxicity of ramelteon
1744	Itraconazole	Ketoconazole	Rosiglitazone	0.711	Ketoconazole increases the effect of rosiglitazone
1745	Itraconazole	Ketoconazole	Saquinavir	0.711	The imidazole increases the effect and toxicity of saquinavir
1746	Itraconazole	Ketoconazole	Sibutramine	0.711	Ketoconazole increases the levels and toxicity of sibutramine
1747	Itraconazole	Ketoconazole	Tacrine	0.711	The metabolism of Tacrine, a CYP1A2 substrate, may be reduced by strong CYP1A2 inhibitors such as Ketoconazole. Consider modifying therapy to avoid Tacrine toxicity. Monitor the efficacy and toxicity of Tacrine if Ketoconazole is initiated, discontinued or if the dose is changed.
1748	Itraconazole	Ketoconazole	Thiothixene	0.711	The strong CYP1A2 inhibitor, Ketoconazole, may decrease the metabolism and clearance of Thiothixene, a CYP1A2 substrate. Consider alternate therapy or monitor for changes in Thiothixene therapeutic and adverse effects if Ketoconazole is initiated, discontinued or dose changed.
1749	Itraconazole	Ketoconazole	Tizanidine	0.711	Ketoconazole may decrease the metabolism and clearance of Tizanidine. Consider alternate therapy or use caution during co-administration.
1750	Itraconazole	Ketoconazole	Tolbutamide	0.711	Ketoconazole, a strong CYP2C9 inhibitor, may decrease the metabolism and clearance of Tolbutamide, a CYP2C9 substrate. Consider alternate therapy or monitor for changes in Tolbutamide therapeutic and adverse effects if Ketoconazole is initiated, discontinued or dose changed.
1751	Itraconazole	Ketoconazole	Torasemide	0.711	Ketoconazole, a strong CYP2C9 inhibitor, may increase the serum concentration of Torasemide, a CYP2C9 substrate, by decreasing Torasemide metabolism and clearance. Consider alternate therapy or monitor for changes in the therapeutic and adverse effects of Torasemide if Ketoconazole is initiated, discontinued or dose changed.
1752	Itraconazole	Ketoconazole	Trimethoprim	0.711	The strong CYP2C9 inhibitor, Ketoconazole, may decrease the metabolism and clearance of Trimethoprim, a CYP2C9 substrate. Consider alternate therapy or monitor for changes in therapeutic and adverse effects of Trimethoprim if Ketoconazole is initiated, discontinued or dose changed.
1753	Itraconazole	Ketoconazole	Valdecoxib	0.711	The imidazole increases the effect and toxicity of valdecoxib
1754	Itraconazole	Ketoconazole	Voriconazole	0.711	Ketoconazole, a strong CYP2C9 inhibitor, may increase the serum concentration of voriconazole by decreasing its metabolism. Monitor for changes in the therapeutic and adverse effects of voriconazole if ketoconazole is initiated, discontinued or dose changed.
1755	Itraconazole	Ketoconazole	Zafirlukast	0.711	Ketoconazole, a strong CYP2C9 inhibitor, may decrease the metabolism and clearance of zafirlukast. Consider alternate therapy or monitor for changes in zafirlukast therapeutic and adverse effects if ketoconazole is initiated, discontinued or dose changed.
1756	Itraconazole	Ketoconazole	Ziprasidone	0.711	Ketoconazole increases the effect and toxicity of ziprasidone
1757	Ketoconazole	Itraconazole	Clarithromycin	0.711	The macrolide, clarithromycin, may increase the effect and toxicity of itraconazole.
1758	Ketoconazole	Itraconazole	Digoxin	0.711	Itraconazole increases the effect of digoxin
1759	Ketoconazole	Itraconazole	Erythromycin	0.711	The macrolide, erythromycin, may increase the effect and toxicity of itraconazole.
1760	Ketoconazole	Itraconazole	Ethotoin	0.711	Phenytoin decreases the effect of itraconazole
1761	Ketoconazole	Itraconazole	Felodipine	0.711	Itraconazole increases effect/toxicity of felodipine
1762	Ketoconazole	Itraconazole	Fosphenytoin	0.711	Phenytoin decreases the effect of itraconazole
1763	Ketoconazole	Itraconazole	Josamycin	0.711	The macrolide, josamycin, may increase the effect and toxicity of itraconazole.
1764	Ketoconazole	Itraconazole	Levomethadyl/Acetate	0.711	Itraconazole increases the effect/toxicity of levomethadyl
1765	Ketoconazole	Itraconazole	Mephenytoin	0.711	Phenytoin decreases the effect of itraconazole
1766	Ketoconazole	Itraconazole	Phenobarbital	0.711	The barbiturate, phenobarbital, decreases the effect of itraconazole.
1767	Ketoconazole	Itraconazole	Phenytoin	0.711	Phenytoin decreases the effect of itraconazole
1768	Ketoconazole	Itraconazole	Rifabutin	0.711	Rifabutin decreases the effect of itraconazole
1769	Ketoconazole	Itraconazole	Risperidone	0.711	Increases the level of risperidone
1770	Lumefantrine	Vorinostat	Artemether	0.711	Additive QTc-prolongation may occur. Concomitant therapy should be avoided.
1771	Pirbuterol	Fenoterol	Betaxolol	0.711	Antagonism
1772	Pirbuterol	Fenoterol	Bevantolol	0.711	Antagonism
1773	Pirbuterol	Fenoterol	Carteolol	0.711	Antagonism
1774	Pirbuterol	Fenoterol	Deserpidine	0.711	Increased arterial pressure
1775	Pirbuterol	Fenoterol	Pargyline	0.711	Increased arterial pressure
1776	Pirbuterol	Fenoterol	Penbutolol	0.711	Antagonism
1777	Pirbuterol	Fenoterol	Practolol	0.711	Antagonism
1778	Pirbuterol	Fenoterol	Sotalol	0.711	Antagonism
1779	Pirbuterol	Fenoterol	Tranylcypromine	0.711	Increased arterial pressure
1780	Pirbuterol	Fenoterol	Trimipramine	0.711	The tricyclic antidepressant, trimipramine, increases the sympathomimetic effect of fenoterol.
1781	Vorinostat	Lumefantrine	Bepridil	0.711	Additive QTc-prolongation may occur. Concomitant therapy should be avoided.
1782	Vorinostat	Lumefantrine	Chloroquine	0.711	Chloroquine may increase the adverse effects of lumefantrine. Combination therapy is contraindicated unless there are no other treatment options.
1783	Vorinostat	Lumefantrine	Dapsone	0.711	Concomitant therapy may increase the risk of adverse hemolytic reactions. Monitor patients closely for symptoms of hemolytic reactions during concomitant therapy. Patients with glucose-6-phosphate dehydrogenase (G6PD) deficiency, methoglobulin reductase deficiency or hemoglobin M are at higher risk of experiencing hemolytic reactions.
1784	Vorinostat	Lumefantrine	Gadobutrol	0.711	Additive QTc-prolongation may occur. Consider alternate therapy or monitor closely for QTc-prolongation.
1785	Vorinostat	Lumefantrine	Gadofosveset/trisodium	0.711	Additive QTc-prolongation may occur. Concomitant therapy should be avoided.
1786	Vorinostat	Lumefantrine	Hydroxychloroquine	0.711	Hydroxychloroquine may increase the adverse effects of lumefantrine. Combination therapy is contraindicated unless there are no other treatment options.
1787	Vorinostat	Lumefantrine	Primaquine	0.711	Primaquine may increase the adverse effects of lumefantrine. Combination therapy is contraindicated unless there are no other treatment options.
1788	Vorinostat	Lumefantrine	Proguanil	0.711	Proguanil may increase the adverse effects of lumefantrine. Combination therapy is contraindicated unless there are no other treatment options.
1789	Vorinostat	Lumefantrine	Pyrimethamine	0.711	Pyrimethamine may increase the adverse effects of lumefantrine. Combination therapy is contraindicated unless there are no other treatment options.
1790	Vorinostat	Lumefantrine	Tamoxifen	0.711	Lumefantrine, a moderate CYP2D6 inhibitor, may decrease the formation of highly potent tamoxifen metabolites. Concomitant therapy may decrease the effectiveness of tamoxifen. Consider alternate therapy.
1791	Acetohexamide	Glibenclamide	Bosentan	0.71	Increased risk of hepatic toxicity
1792	Acetohexamide	Glibenclamide	Diazoxide	0.71	Antagonism.
1793	Betamethasone	Prednisolone	Chlorotrianisene	0.708	The estrogenic agent, chlorotrianisene, may increase the effect of the corticosteroid, prednisolone.
1794	Betamethasone	Prednisolone	Clomifene	0.708	The estrogenic agent, clomifene, may increase the effect of corticosteroid, prednisolone.
1795	Betamethasone	Prednisolone	Conjugated/Estrogens	0.708	The estrogenic agent may increase the effect of corticosteroid, prednisolone.
1796	Betamethasone	Prednisolone	Diethylstilbestrol	0.708	The estrogenic agent, diethylstilbestrol, may increase the effect of corticosteroid, prednisolone.
1797	Betamethasone	Prednisolone	Estradiol	0.708	The estrogenic agent, estradiol, may increase the effect of corticosteroid, prednisolone.
1798	Betamethasone	Prednisolone	Estriol	0.708	The estrogenic agent, estriol, may increase the effect of the corticosteroid, prednisolone.
1799	Betamethasone	Prednisolone	Estrone	0.708	The estrogenic agent, estrone, may increase the effect of the corticosteroid, prednisolone.
1800	Betamethasone	Prednisolone	Estropipate	0.708	The estrogenic agent, estropipate, may increase the effect of the corticosteroid, prednisolone.
1801	Betamethasone	Prednisolone	Ethinyl/Estradiol	0.708	The estrogenic agent, ethinyl estradiol, may increase the effect of corticosteroid, prednisolone.
1802	Betamethasone	Prednisolone	Itraconazole	0.708	The imidazole, itraconazole, may increase the effect and toxicity of the corticosteroid, prednisolone.
1803	Betamethasone	Prednisolone	Ketoconazole	0.708	The imidazole, ketoconazole, may increase the effect and toxicity of the corticosteroid, prednisolone.
1804	Betamethasone	Prednisolone	Mestranol	0.708	The estrogenic agent, mestranol, may increase the effect of the corticosteroid, prednisolone.
1805	Betamethasone	Prednisolone	Quinestrol	0.708	The estrogenic agent, quinestrol, may increase the effect of the corticosteroid, prednisolone.
1806	Mephentermine	Pseudoephedrine	Bromocriptine	0.708	The sympathomimetic, pseudoephedrine, increases the toxicity of bromocriptine.
1807	Anisindione	Warfarin	Aminosalicylic/Acid	0.707	The antiplatelet effects of aminosalicylic acid may increase the bleed risk associated with warfarin.
1808	Anisindione	Warfarin	Amobarbital	0.707	Amobarbital may decrease the serum concentration of warfarin by increasing its metabolism. Monitor for changes in the therapeutic and adverse effects of warfarin if amobarbital is initiated, discontinued or dose changed.
1809	Anisindione	Warfarin	Bezafibrate	0.707	Bezafibrate may increase the anticoagulant effect of warfarin. Monitor prothrombin time and therapeutic and adverse effects of warfarin if bezafibrate is initiated, discontinued or dose changed.
1810	Anisindione	Warfarin	Butabarbital	0.707	Butabarbital may decrease the serum concentration of warfarin by increasing its metabolism. Monitor for changes in the therapeutic and adverse effects of warfarin if butabarbital is initiated, discontinued or dose changed.
1811	Anisindione	Warfarin	Butalbital	0.707	Butalbital may decrease the serum concentration of warfarin by increasing its metabolism. Monitor for changes in the therapeutic and adverse effects of warfarin if butalbital is initiated, discontinued or dose changed.
1812	Anisindione	Warfarin	Clopidogrel	0.707	Increased bleed risk may occur as a result of additive anticoagulant effects. Increase monitoring for signs and symptoms of bleeding during concomitant therapy.
1813	Anisindione	Warfarin	Delavirdine	0.707	Delavirdine, a strong CYP2C9 inhibitor, may decrease the metabolism of warfarin. Consider alternate therapy or monitor for changes in the therapeutic and adverse effects of warfarin if delavirdine is initiated, discontinued or dose changed.
1814	Anisindione	Warfarin	Desogestrel	0.707	Desogestrol may alter the anticoagulant effect of warfarin. Concomitant therapy should be avoided. Monitor for changes in coagulation status if desogestrol is initiated, discontinued or dose changed.
1815	Anisindione	Warfarin	Drospirenone	0.707	Drospirenone may alter the anticoagulant effect of warfarin. Concomitant therapy should be avoided. Monitor for changes in coagulation status if drospirenone is initiated, discontinued or dose changed.
1816	Anisindione	Warfarin	Ethynodiol/Diacetate	0.707	Ethynodiol diacetate may alter the anticoagulant effect of warfarin. Concomitant therapy should be avoided. Monitor for changes in coagulation status if ethynodiol diacetate is initiated, discontinued or dose
1817	Anisindione	Warfarin	Etonogestrel	0.707	Etonogestrel may alter the anticoagulant effect of warfarin. Concomitant therapy should be avoided. Monitor for changes in coagulation status if etonogestrel is initiated, discontinued or dose changed.
1818	Anisindione	Warfarin	Floxuridine	0.707	Floxuridine, a strong CYP2C9 inhibitor, may decrease the metabolism of warfarin. Consider alternate therapy or monitor for changes in the therapeutic and adverse effects of warfarin if floxuridine is initiated, discontinued or dose changed.
1819	Anisindione	Warfarin	Liothyronine	0.707	Liothyronine may contribute to the anticoagulant effect of warfarin by increasing the metabolism of vitamin K-dependent clotting factors. Monitor for changes in prothrombin time and anticoagulant effects if liothyronine is initiated, discontinued or dose changed.
1820	Anisindione	Warfarin	Liotrix	0.707	Liotrix may contribute to the anticoagulant effect of warfarin by increasing the metabolism of vitamin K-dependent clotting factors. Monitor for changes in prothrombin time and anticoagulant effects if liotrix is initiated, discontinued or dose changed.
1821	Anisindione	Warfarin	Meclofenamic/acid	0.707	The antiplatelet effects of meclofenamic acid may increase the bleed risk associated with warfarin. Consider alternate therapy or monitor for signs and symptoms of bleeding during concomitant therapy.
1822	Anisindione	Warfarin	Mestranol	0.707	Mestranol may alter the anticoagulant effect of warfarin. Concomitant therapy should be avoided. Monitor for changes in coagulation status if mestranol is initiated, discontinued or dose changed.
1823	Anisindione	Warfarin	Methohexital	0.707	Methohexital may decrease the serum concentration of warfarin by increasing its metabolism. Monitor for changes in the therapeutic and adverse effects of warfarin if methohexital is initiated, discontinued or dose changed.
1824	Anisindione	Warfarin	Nafcillin	0.707	Nafcillin may increase the anticoagulant effect of warfarin increasing the risk of bleeding. Consider alternate therapy or monitor for changes in the therapeutic and adverse effects of warfarin if nafcillin is initiated, discontinued or dose changed.
1825	Anisindione	Warfarin	Nandrolone/decanoate	0.707	Nandrolone may increase the serum concentration and anticoagulant effect of warfarin. Monitor for changes in prothrombin time and therapeutic effects of warfarin if nandrolone is initiated, discontinued or dose changed.
1826	Anisindione	Warfarin	Nandrolone/phenpropionate	0.707	Nandrolone may increase the serum concentration and anticoagulant effect of warfarin. Monitor for changes in prothrombin time and therapeutic effects of warfarin if nandrolone is initiated, discontinued or dose changed.
1827	Anisindione	Warfarin	Nicardipine	0.707	Nicardipine, a strong CYP2C9 inhibitor, may decrease the metabolism of warfarin. Consider alternate therapy or monitor for changes in the therapeutic and adverse effects of warfarin if nicardipine is initiated, discontinued or dose changed.
1828	Anisindione	Warfarin	Norethindrone	0.707	Norethindrone may alter the anticoagulant effect of warfarin. Concomitant therapy should be avoided. Monitor for changes in coagulation status if norethindrone is initiated, discontinued or dose changed.
1829	Anisindione	Warfarin	Norgestimate	0.707	Norgestimate may alter the anticoagulant effect of warfarin. Concomitant therapy should be avoided. Monitor for changes in coagulation status if norgestimate is initiated, discontinued or dose changed.
1830	Anisindione	Warfarin	Norgestrel	0.707	Norgestrel may alter the anticoagulant effect of warfarin. Concomitant therapy should be avoided. Monitor for changes in coagulation status if norgestrel is initiated, discontinued or dose changed.
1831	Anisindione	Warfarin	Oxandrolone	0.707	Oxandrolone may increase the serum concentration and anticoagulant effect of warfarin. Monitor for changes in prothrombin time and therapeutic effects of warfarin if oxandrolone is initiated, discontinued or dose changed.
1832	Anisindione	Warfarin	Pentobarbital	0.707	Pentobarbital may decrease the serum concentration of warfarin by increasing its metabolism. Monitor for changes in the therapeutic and adverse effects of warfarin if pentobarbital is initiated, discontinued or dose changed.
1833	Anisindione	Warfarin	Phytonadione	0.707	Phytonadione (vitamin K) may antagonize the anticoagulant effects of warfarin. Monitor for changes in prothrombin time if phytonadione intake (either via supplements or vitamin K-rich foods) is increased or decreased.
1834	Anisindione	Warfarin	S-Adenosylmethionine	0.707	Additive anticoagulant effects increase the risk of bleeding. Concomitant therapy should be avoided.
1835	Anisindione	Warfarin	Salicylate-sodium	0.707	The antiplatelet effects of sodium salicylate may increase the bleed risk associated with warfarin.
1836	Anisindione	Warfarin	Secobarbital	0.707	Secobarbital may decrease the serum concentration of warfarin by increasing its metabolism. Monitor for changes in the therapeutic and adverse effects of warfarin if secobarbital is initiated, discontinued or dose changed.
1837	Anisindione	Warfarin	Sitaxentan	0.707	Sitaxentan, a strong CYP2C9 inhibitor, may decrease the metabolism of warfarin. Warfarin doses should be decreased by 80% upon initiated of concomitant therapy. Monitor for changes in the therapeutic and adverse effects of warfarin if sitaxentan is initiated, discontinued or dose changed.
1838	Anisindione	Warfarin	Sucralfate	0.707	Sucralfate may reduce the absorption of warfarin. Warfarin should be administered at least 2 hours before or 6 hours after sucralfate administration. Monitor for changes in prothrombin time if sucralfate is initiated, discontinued or dose changed.
1839	Anisindione	Warfarin	Sulfadiazine	0.707	Sulfadiazine, a strong CYP2C9 inhibitor, may decrease the metabolism of warfarin. Consider alternate therapy or monitor for changes in the therapeutic and adverse effects of warfarin if sulfadiazine is initiated, discontinued or dose changed.
1840	Anisindione	Warfarin	Sulfamethoxazole	0.707	Sulfamethoxazole may increase the anticoagulant effect of warfarin by decreasing its metabolism. Consider alternate therapy or monitor for changes in prothrombin time if sulfamethoxazole is initiated, discontinued or dose changed.
1841	Anisindione	Warfarin	Sulfinpyrazone	0.707	Sulfinpyrazone may increase the anticoagulant effect of warfarin by decreasing its metabolism and protein binding.
1842	Anisindione	Warfarin	Sulfisoxazole	0.707	Sulfisoxazole, a strong CYP2C9 inhibitor, may decrease the metabolism of warfarin. Consider alternate therapy or monitor for changes in the therapeutic and adverse effects of warfarin if sulfisoxazole is initiated, discontinued or dose changed.
1843	Anisindione	Warfarin	Ticlopidine	0.707	Increased bleeding risk. Monitor INR.
1844	Carvedilol	Pindolol	Chlorpromazine	0.706	Increased effect of both drugs
1845	Carvedilol	Pindolol	Mesoridazine	0.706	Increased risk of cardiotoxicity and arrhythmias
1846	Carvedilol	Pindolol	Thioridazine	0.706	Increased risk of cardiotoxicity and arrhythmias
1847	Pindolol	Carvedilol	Digoxin	0.706	Carvedilol increases levels/effect of digoxin
1848	Vorinostat	Zuclopenthixol	Bupropion	0.705	Bupropion, a strong CYP2D6 inhibitor, may increase the serum concentration of zuclopenthixol by decreasing its metabolism. Consider alternate therapy or monitor for changes in the therapeutic and adverse effects of zuclopenthixol if bupropion is initiated, discontinued or dose changed.
1849	Vorinostat	Zuclopenthixol	Cinacalcet	0.705	Cinacalcet, a strong CYP2D6 inhibitor, may increase the serum concentration of zuclopenthixol by decreasing its metabolism. Consider alternate therapy or monitor for changes in the therapeutic and adverse effects of zuclopenthixol if cinacalcet is initiated, discontinued or dose changed.
1850	Vorinostat	Zuclopenthixol	Cocaine	0.705	Cocaine, a strong CYP2D6 inhibitor, may increase the serum concentration of zuclopenthixol by decreasing its metabolism. Consider alternate therapy or monitor for changes in the therapeutic and adverse effects of zuclopenthixol if cocaine is initiated, discontinued or dose changed.
1851	Vorinostat	Zuclopenthixol	Delavirdine	0.705	Delavirdine, a strong CYP2D6 inhibitor, may increase the serum concentration of zuclopenthixol by decreasing its metabolism. Consider alternate therapy or monitor for changes in the therapeutic and adverse effects of zuclopenthixol if delavirdine is initiated, discontinued or dose changed.
1852	Vorinostat	Zuclopenthixol	Lopinavir	0.705	Lopinavir, a strong CYP2D6 inhibitor, may increase the serum concentration of zuclopenthixol by decreasing its metabolism. Consider alternate therapy or monitor for changes in the therapeutic and adverse effects of zuclopenthixol if lopinavir is initiated, discontinued or dose changed.
1853	Vorinostat	Zuclopenthixol	Metoclopramide	0.705	Additive dopamine D2 receptor antagonism may cause dopaminergic imbalance in the nigrostriatal (dopamine D1 receptors) and striatopallidal (dopamine D2 receptors). Increased risk of extrapyramidal reactions and neuroleptic malignant syndrome. Concomitant therapy should be avoided.
1854	Vorinostat	Zuclopenthixol	Paroxetine	0.705	Paroxetine, a strong CYP2D6 inhibitor, may increase the serum concentration of zuclopenthixol by decreasing its metabolism. Consider alternate therapy or monitor for changes in the therapeutic and adverse effects of zuclopenthixol if paroxetine is initiated, discontinued or dose changed.
1855	Vorinostat	Zuclopenthixol	Ritonavir	0.705	Ritonavir, a strong CYP2D6 inhibitor, may increase the serum concentration of zuclopenthixol by decreasing its metabolism. Consider alternate therapy or monitor for changes in the therapeutic and adverse effects of zuclopenthixol if ritonavir is initiated, discontinued or dose changed.
1856	Vorinostat	Zuclopenthixol	Terbinafine	0.705	Terbinafine may reduce the metabolism and clearance of Zuclopenthixol. Consider alternate therapy or monitor for therapeutic/adverse effects of Zuclopenthixol if Terbinafine is initiated, discontinued or dose changed.
1857	Vorinostat	Zuclopenthixol	Trimethobenzamide	0.705	Trimethobenzamide and Zuclopenthixol, two anticholinergics, may cause additive anticholinergic effects and enhance their adverse/toxic effects. Monitor for enhanced anticholinergic effects.
1858	Vorinostat	Zuclopenthixol	Trospium	0.705	Trospium and Zuclopenthixol, two anticholinergics, may cause additive anticholinergic effects and enhanced adverse/toxic effects. Monitor for enhanced anticholinergic effects.
1859	Thiothixene	Toremifene	Rifabutin	0.702	The rifamycin decreases the effect of anti-estrogen
1860	Thiothixene	Toremifene	Rifampin	0.702	The rifamycin decreases the effect of anti-estrogen
1861	Toremifene	Thiothixene	Ciprofloxacin	0.702	The strong CYP1A2 inhibitor, Ciprofloxacin, may decrease the metabolism and clearance of Thiothixene, a CYP1A2 substrate. Consider alternate therapy or monitor for changes in Thiothixene therapeutic and adverse effects if Ciprofloxacin is initiated, discontinued or dose changed.
1862	Toremifene	Thiothixene	Fluvoxamine	0.702	The strong CYP1A2 inhibitor, Fluvoxamine, may decrease the metabolism and clearance of Thiothixene, a CYP1A2 substrate. Consider alternate therapy or monitor for changes in Thiothixene therapeutic and adverse effects if Fluvoxamine is initiated, discontinued or dose changed.
1863	Toremifene	Thiothixene	Guanethidine	0.702	Thiothixene may decrease the effect of guanethidine.
1864	Toremifene	Thiothixene	Lidocaine	0.702	The strong CYP1A2 inhibitor, Lidocaine, may decrease the metabolism and clearance of Thiothixene, a CYP1A2 substrate. Consider alternate therapy or monitor for changes in Thiothixene therapeutic and adverse effects if Lidocaine is initiated, discontinued or dose changed.
1865	Toremifene	Thiothixene	Methoxsalen	0.702	The strong CYP1A2 inhibitor, Methoxsalen, may decrease the metabolism and clearance of Thiothixene, a CYP1A2 substrate. Consider alternate therapy or monitor for changes in Thiothixene therapeutic and adverse effects if Methoxsalen is initiated, discontinued or dose changed.
1866	Toremifene	Thiothixene	Mexiletine	0.702	The strong CYP1A2 inhibitor, Mexiletine, may decrease the metabolism and clearance of Thiothixene, a CYP1A2 substrate. Consider alternate therapy or monitor for changes in Thiothixene therapeutic and adverse effects if Mexiletine is initiated, discontinued or dose changed.
1867	Toremifene	Thiothixene	Ofloxacin	0.702	The strong CYP1A2 inhibitor, Ofloxacin, may decrease the metabolism and clearance of Thiothixene, a CYP1A2 substrate. Consider alternate therapy or monitor for changes in Thiothixene therapeutic and adverse effects if Ofloxacin is initiated, discontinued or dose changed.
1868	Toremifene	Thiothixene	Primaquine	0.702	The strong CYP1A2 inhibitor, Primaquine, may decrease the metabolism and clearance of Thiothixene, a CYP1A2 substrate. Consider alternate therapy or monitor for changes in Thiothixene therapeutic and adverse effects if Primaquine is initiated, discontinued or dose changed.
1869	Toremifene	Thiothixene	Thiabendazole	0.702	The strong CYP1A2 inhibitor, Thiabendazole, may increase the effects and toxicity of Thiothixene by decreasing Thiothixene metabolism and clearance. Monitor for changes in the therapeutic and adverse effects of Thiothixene if Thiabendazole is initiated, discontinued or dose changed.
1870	Toremifene	Thiothixene	Trimethobenzamide	0.702	Trimethobenzamide and Thiothixene, two anticholinergics, may cause additive anticholinergic effects and enhance their adverse/toxic effects. Monitor for enhanced anticholinergic effects.
1871	Toremifene	Thiothixene	Trospium	0.702	Trospium and Thiothixene, two anticholinergics, may cause additive anticholinergic effects and enhanced adverse/toxic effects. Monitor for enhanced anticholinergic effects.
1872	Vorinostat	Thiothixene	Ciprofloxacin	0.702	The strong CYP1A2 inhibitor, Ciprofloxacin, may decrease the metabolism and clearance of Thiothixene, a CYP1A2 substrate. Consider alternate therapy or monitor for changes in Thiothixene therapeutic and adverse effects if Ciprofloxacin is initiated, discontinued or dose changed.
1873	Vorinostat	Thiothixene	Fluvoxamine	0.702	The strong CYP1A2 inhibitor, Fluvoxamine, may decrease the metabolism and clearance of Thiothixene, a CYP1A2 substrate. Consider alternate therapy or monitor for changes in Thiothixene therapeutic and adverse effects if Fluvoxamine is initiated, discontinued or dose changed.
1874	Vorinostat	Thiothixene	Guanethidine	0.702	Thiothixene may decrease the effect of guanethidine.
1875	Vorinostat	Thiothixene	Lidocaine	0.702	The strong CYP1A2 inhibitor, Lidocaine, may decrease the metabolism and clearance of Thiothixene, a CYP1A2 substrate. Consider alternate therapy or monitor for changes in Thiothixene therapeutic and adverse effects if Lidocaine is initiated, discontinued or dose changed.
1876	Vorinostat	Thiothixene	Methoxsalen	0.702	The strong CYP1A2 inhibitor, Methoxsalen, may decrease the metabolism and clearance of Thiothixene, a CYP1A2 substrate. Consider alternate therapy or monitor for changes in Thiothixene therapeutic and adverse effects if Methoxsalen is initiated, discontinued or dose changed.
1877	Vorinostat	Thiothixene	Mexiletine	0.702	The strong CYP1A2 inhibitor, Mexiletine, may decrease the metabolism and clearance of Thiothixene, a CYP1A2 substrate. Consider alternate therapy or monitor for changes in Thiothixene therapeutic and adverse effects if Mexiletine is initiated, discontinued or dose changed.
1878	Vorinostat	Thiothixene	Ofloxacin	0.702	The strong CYP1A2 inhibitor, Ofloxacin, may decrease the metabolism and clearance of Thiothixene, a CYP1A2 substrate. Consider alternate therapy or monitor for changes in Thiothixene therapeutic and adverse effects if Ofloxacin is initiated, discontinued or dose changed.
1879	Vorinostat	Thiothixene	Thiabendazole	0.702	The strong CYP1A2 inhibitor, Thiabendazole, may increase the effects and toxicity of Thiothixene by decreasing Thiothixene metabolism and clearance. Monitor for changes in the therapeutic and adverse effects of Thiothixene if Thiabendazole is initiated, discontinued or dose changed.
1880	Benazepril	Irbesartan	Tretinoin	0.7	The moderate CYP2C8 inhibitor, Irbesartan, may decrease the metabolism and clearance of oral Tretinoin. Monitor for changes in Tretinoin effectiveness and adverse/toxic effects if Irbesartan is initiated, discontinued to dose changed.
1881	Brompheniramine	Olanzapine	Fluvoxamine	0.7	Fluvoxamine increases the effect and toxicity of olanzapine
1882	Brompheniramine	Olanzapine	Ritonavir	0.7	Ritonavir decreases the effect of olanzapine
1883	Candesartan	Lisinopril	Clozapine	0.7	Lisinopril increases the effect and toxicity of clozapine
1884	Candesartan	Enalapril	Rifampin	0.7	Rifampin decreases the effect of enalapril
1885	Candesartan	Captopril	Terbinafine	0.7	Terbinafine may reduce the metabolism and clearance of Captopril. Consider alternate therapy or monitor for therapeutic/adverse effects of Captopril if Terbinafine is initiated, discontinued or dose changed.
1886	Captopril	Candesartan	Trandolapril	0.7	The angiotensin II receptor blocker, Candesartan, may increase the adverse effects of Trandolapril.
1887	Carvedilol	Propranolol	Haloperidol	0.7	Increased effect of both drugs
1888	Carvedilol	Propranolol	Maprotiline	0.7	Propranolol increases the serum levels of cisapride
1889	Carvedilol	Propranolol	Rizatriptan	0.7	Propranolol increases the effect and toxicity of rizatriptan
1890	Cilazapril	Quinapril	Tetracycline	0.7	Quinapril may decrease the absorption of tetracycline.
1891	Cilazapril	Quinapril	Trovafloxacin	0.7	Quinapril may decrease the absorption of orally administered Trovafloxacin. The Quinapril formulation contains magnesium ions that may intefere with Trovafloxacin absorption. Administer Trovafloxacin 2 hours before or 6 hours after the Quinapril dose to minimize the interaction.
1892	Clemastine	Olanzapine	Fluvoxamine	0.7	Fluvoxamine increases the effect and toxicity of olanzapine
1893	Clemastine	Olanzapine	Ritonavir	0.7	Ritonavir decreases the effect of olanzapine
1894	Cyclizine	Olanzapine	Fluvoxamine	0.7	Fluvoxamine increases the effect and toxicity of olanzapine
1895	Cyclizine	Olanzapine	Ritonavir	0.7	Ritonavir decreases the effect of olanzapine
1896	Dextroamphetamine	Phentermine	Acetophenazine	0.7	Decreased anorexic effect, may increase psychotic symptoms
1897	Dextroamphetamine	Phentermine	Ethopropazine	0.7	Decreased anorexic effect, may increase psychotic symptoms
1898	Dextroamphetamine	Phentermine	Methdilazine	0.7	Decreased anorexic effect, may increase psychotic symptoms
1899	Dextroamphetamine	Phentermine	Promazine	0.7	Decreased anorexic effect, may increase psychotic symptoms
1900	Dextroamphetamine	Phentermine	Propiomazine	0.7	Decreased anorexic effect, may increase psychotic symptoms
1901	Dextroamphetamine	Phentermine	Thiethylperazine	0.7	Decreased anorexic effect, may increase psychotic symptoms
1902	Dextroamphetamine	Phentermine	Triflupromazine	0.7	Decreased anorexic effect, may increase psychotic symptoms
1903	Dextroamphetamine	Phentermine	Trimeprazine	0.7	Decreased anorexic effect, may increase psychotic symptoms
1904	Dextroamphetamine	Phentermine	Venlafaxine	0.7	Risk of serotoninergic syndrome
1905	Enalapril	Candesartan	Trandolapril	0.7	The angiotensin II receptor blocker, Candesartan, may increase the adverse effects of Trandolapril.
1906	Etretinate	Isotretinoin	Carbamazepine	0.7	Isotretinoine decreases the effect of carbamazepine
1907	Flavoxate	Olanzapine	Fluvoxamine	0.7	Fluvoxamine increases the effect and toxicity of olanzapine
1908	Flavoxate	Olanzapine	Ritonavir	0.7	Ritonavir decreases the effect of olanzapine
1909	Fosinopril	Irbesartan	Tretinoin	0.7	The moderate CYP2C8 inhibitor, Irbesartan, may decrease the metabolism and clearance of oral Tretinoin. Monitor for changes in Tretinoin effectiveness and adverse/toxic effects if Irbesartan is initiated, discontinued to dose changed.
1910	Hydroxyzine	Olanzapine	Fluvoxamine	0.7	Fluvoxamine increases the effect and toxicity of olanzapine
1911	Hydroxyzine	Olanzapine	Ritonavir	0.7	Ritonavir decreases the effect of olanzapine
1912	Irbesartan	Benazepril	Tizanidine	0.7	Tizanidine increases the risk of hypotension with the ACE inhibitor
1913	Lisinopril	Candesartan	Trandolapril	0.7	The angiotensin II receptor blocker, Candesartan, may increase the adverse effects of Trandolapril.
1914	Meclizine	Olanzapine	Fluvoxamine	0.7	Fluvoxamine increases the effect and toxicity of olanzapine
1915	Meclizine	Olanzapine	Ritonavir	0.7	Ritonavir decreases the effect of olanzapine
1916	Molindone	Olanzapine	Fluvoxamine	0.7	Fluvoxamine increases the effect and toxicity of olanzapine
1917	Molindone	Olanzapine	Ritonavir	0.7	Ritonavir decreases the effect of olanzapine
1918	Neomycin	Streptomycin	Bumetanide	0.7	Increased ototoxicity
1919	Neomycin	Streptomycin	Ethacrynic/acid	0.7	Increased ototoxicity
1920	Neomycin	Streptomycin	Furosemide	0.7	Increased ototoxicity
1921	Orphenadrine	Oxybutynin	Carbamazepine	0.7	Oxybutynin may cause carbamazepine toxicity
1922	Oxybutynin	Orphenadrine	Docetaxel	0.7	Orphenadrine may increase the serum levels and toxicity of docetaxel.
1923	Oxybutynin	Trihexyphenidyl	Potassium/Chloride	0.7	The ulcerative effects of solid oral dosage forms of KCl may be enhanced by Trihexyphenidyl, an anticholinergic. Anticholinergics slow gastric emptying, increasing the contact time between the gastrointestinal mucosa and KCl. Prolonged exposure to KCl increases the risk of gastric and intestinal irritation and ulceration. Solid oral dosage forms of KCl should be avoided; alternatives include liqu…
1924	Perindopril	Irbesartan	Tretinoin	0.7	The moderate CYP2C8 inhibitor, Irbesartan, may decrease the metabolism and clearance of oral Tretinoin. Monitor for changes in Tretinoin effectiveness and adverse/toxic effects if Irbesartan is initiated, discontinued to dose changed.
1925	Phendimetrazine	Phentermine	Acetophenazine	0.7	Decreased anorexic effect, may increase psychotic symptoms
1926	Phendimetrazine	Phentermine	Ethopropazine	0.7	Decreased anorexic effect, may increase psychotic symptoms
1927	Phendimetrazine	Phentermine	Methdilazine	0.7	Decreased anorexic effect, may increase psychotic symptoms
1928	Phendimetrazine	Phentermine	Promazine	0.7	Decreased anorexic effect, may increase psychotic symptoms
1929	Phendimetrazine	Phentermine	Propiomazine	0.7	Decreased anorexic effect, may increase psychotic symptoms
1930	Phendimetrazine	Phentermine	Thiethylperazine	0.7	Decreased anorexic effect, may increase psychotic symptoms
1931	Phendimetrazine	Phentermine	Triflupromazine	0.7	Decreased anorexic effect, may increase psychotic symptoms
1932	Phendimetrazine	Phentermine	Trimeprazine	0.7	Decreased anorexic effect, may increase psychotic symptoms
1933	Phendimetrazine	Phentermine	Venlafaxine	0.7	Risk of serotoninergic syndrome
1934	Pivmecillinam	Amoxicillin	Ethinyl/Estradiol	0.7	This anti-infectious agent could decrease the effect of the oral contraceptive
1935	Pivmecillinam	Amoxicillin	Mestranol	0.7	This anti-infectious agent could decrease the effect of the oral contraceptive
1936	Pivmecillinam	Acitretin	Norethindrone	0.7	Acitretine may cause a loss of contraceptive effect
1937	Propranolol	Carvedilol	Digoxin	0.7	Carvedilol increases levels/effect of digoxin
1938	Ramipril	Irbesartan	Tretinoin	0.7	The moderate CYP2C8 inhibitor, Irbesartan, may decrease the metabolism and clearance of oral Tretinoin. Monitor for changes in Tretinoin effectiveness and adverse/toxic effects if Irbesartan is initiated, discontinued to dose changed.
1939	Trihexyphenidyl	Oxybutynin	Carbamazepine	0.7	Oxybutynin may cause carbamazepine toxicity
1940	Labetalol	Metoprolol	Hydralazine	0.698	Increased effect of both drugs
1941	Labetalol	Metoprolol	Phenobarbital	0.698	The barbiturate decreases the effect of the metabolized beta-blocker
1942	Labetalol	Metoprolol	Primidone	0.698	The barbiturate decreases the effect of metabolized beta-blocker
1943	Labetalol	Metoprolol	Propafenone	0.698	Propafenone increases the effect of the beta-blocker
1944	Metoprolol	Labetalol	Enflurane	0.698	Monitor arterial pressure closely
1945	Metoprolol	Labetalol	Halothane	0.698	Monitor arterial pressure closely
1946	Metoprolol	Labetalol	Isoflurane	0.698	Monitor arterial pressure closely
1947	Levonorgestrel	Norethindrone	Acitretin	0.697	Acitretine may cause a loss of contraceptive effect
1948	Levonorgestrel	Norethindrone	Lamotrigine	0.697	The oral contraceptive decreases the effect of lamotrigine
1949	Levonorgestrel	Norethindrone	Pioglitazone	0.697	Possible loss of contraceptive effect
1950	Levonorgestrel	Norethindrone	Rifabutin	0.697	This product may cause a slight decrease of the contraceptive effect
1951	Levonorgestrel	Norethindrone	Rifampin	0.697	This product may cause a slight decrease of contraceptive effect
1952	Levonorgestrel	Norethindrone	Rifapentine	0.697	This product may cause a slight decrease of contraceptive effect
1953	Levonorgestrel	Norethindrone	Tizanidine	0.697	The contraceptive increases the effect of tizanidine
1954	Levonorgestrel	Norethindrone	Troglitazone	0.697	Possible loss of contraceptive effect
1955	Protriptyline	Nortriptyline	Carbamazepine	0.697	Carbamazepine may decrease the serum concentration of the tricyclic antidepressant, nortriptyline, by increasing its metabolism. Monitor for changes in the therapeutic and adverse effects of nortriptyline if carbamazepine is initiated, discontinued or dose changed.
1956	Protriptyline	Nortriptyline	Duloxetine	0.697	Possible increase in the levels of this agent when used with duloxetine
1957	Protriptyline	Nortriptyline	Fluconazole	0.697	Fluconazole may increase the effect and toxicity of the tricyclic antidepressant, nortriptyline, by decreasing its metabolism. Additive QTc-prolonging effects may also occur. Monitor for changes in the therapeutic and adverse effects of nortriptyline if fluconazole is initiated, discontinued or dose changed. Monitor for the development of torsades de pointes during concomitant therapy.
1958	Protriptyline	Nortriptyline	Ketoconazole	0.697	Ketoconazole, a moderate CYP2D6 inhibitor, may increase the serum concentration of nortriptyline by increasing its metabolism. Monitor for changes in the therapeutic and adverse effects of nortriptyline if ketoconazole is initiated, discontinued or dose changed.
1959	Tiagabine	Vincristine	Digoxin	0.697	The antineoplasic agent decreases the effect of digoxin
1960	Tiagabine	Vincristine	Mitomycin	0.697	Potentially severe lung toxicity
1961	Vincristine	Tiagabine	Mefloquine	0.697	Mefloquine increases the risk of seizure and is contraindicated in persons with a history of convulsions. Possible reduction in the therapeutic effect of Tiagabine when used for other indications may also occur.
1962	Vincristine	Tiagabine	Triprolidine	0.697	The CNS depressants, Triprolidine and Tiagabine, may increase adverse/toxic effects due to additivity. Monitor for increased CNS depressant effects during concomitant therapy.
1963	Metaraminol	Phenylephrine	Deserpidine	0.696	Increased arterial pressure
1964	Metaraminol	Phenylephrine	Ergonovine	0.696	Possible marked increase of arterial pressure
1965	Metaraminol	Phenylephrine	Methylergonovine	0.696	Possible marked increase of arterial pressure
1966	Metaraminol	Phenylephrine	Pargyline	0.696	Increased arterial pressure
1967	Diazepam	Triazolam	Modafinil	0.694	Modafinil decreases the effect of triazolam
1968	Diazepam	Triazolam	Nefazodone	0.694	Nefazodone increases the effect of triazolam
1969	Triazolam	Diazepam	Ticlopidine	0.694	Ticlopidine may decrease the metabolism and clearance of Diazepam. Consider alternate therapy or monitor for adverse/toxic effects of Diazepam if Ticlopidine is initiated, discontinued or dose changed.
1970	Apomorphine	Arsenic/trioxide	Quinupristin	0.692	This combination presents an increased risk of toxicity
1971	Arsenic/trioxide	Apomorphine	Entacapone	0.692	Entacapone increases the effect and toxicity of the sympathomimetic, apomorphine.
1972	Arsenic/trioxide	Apomorphine	Paliperidone	0.692	The atypical antipsychotic agent, paliperidone, may decrease the therapeutic effect of the anti-Parkinson's agent, apomorphine. This interaction may be due to the dopamine antagonist properties of paliperidone. Consider an alternate antipsychotic in those with Parkinson's disease or consider using clozapine or quetiapine if an atypical antipsychotic is necessary.
1973	Cinacalcet	Cocaine	Disulfiram	0.692	Increases the cardiac toxicity of cocaine
1974	Cocaine	Cinacalcet	Erythromycin	0.692	The macrolide, erythromycin, may increase the serum concentration and toxicity of cinacalcet.
1975	Cocaine	Cinacalcet	Itraconazole	0.692	The imidazole increases the effect and toxicity of cinacalcet
1976	Cocaine	Cinacalcet	Ketoconazole	0.692	The imidazole increases the effect and toxicity of cinacalcet
1977	Etodolac	Diflunisal	Indomethacin	0.692	Diflunisal increases the effect and toxicity of indomethacin
1978	Etodolac	Diflunisal	Probenecid	0.692	Probenecid increases toxicity of diflunisal
1979	Folic/Acid	Medroxyprogesterone	Acenocoumarol	0.692	Medroxyprogesterone may increase the anticoagulant effect of acenocoumarol.
1980	Folic/Acid	Medroxyprogesterone	Anisindione	0.692	Medroxyprogesterone may increase the anticoagulant effect of anisindione.
1981	Folic/Acid	Medroxyprogesterone	Bosentan	0.692	Decreases the effect of contraceptive
1982	Folic/Acid	Medroxyprogesterone	Dicumarol	0.692	Medroxyprogesterone may increase the anticoagulant effect of dicumarol.
1983	Formoterol	Repaglinide	Clarithromycin	0.692	Increases the effect of repaglinide
1984	Formoterol	Repaglinide	Erythromycin	0.692	The macrolide, erythromycin, may increase effect of repaglinide.
1985	Formoterol	Repaglinide	Gemfibrozil	0.692	Increases the effect and toxicity of repaglinide
1986	Formoterol	Repaglinide	Glucosamine	0.692	Possible hyperglycemia
1987	Formoterol	Repaglinide	Josamycin	0.692	The macrolide, josamycin, may increase the effect of repaglinide.
1988	Formoterol	Repaglinide	Rifampin	0.692	Rifampin decreases the effect of repaglinide
1989	Formoterol	Repaglinide	Telithromycin	0.692	Telithromycin may reduce clearance of Repaglinide. Consider alternate therapy or monitor for changes in the therapeutic/adverse effects of Repaglinide if Telithromycin is initiated, discontinued or dose changed.
1990	Formoterol	Repaglinide	Voriconazole	0.692	Voriconazole, a strong CYP3A4 inhibitor, may increase the serum concentration of repaglinide by decreasing its metabolism. Monitor for changes in the therapeutic and adverse effects of repaglinide if voriconazole is initiated, discontinued or dose changed.
1991	Irbesartan	Losartan	Indomethacin	0.692	Indomethacin decreases the effect of losartan
1992	Irbesartan	Losartan	Quinupristin	0.692	This combination presents an increased risk of toxicity
1993	Irbesartan	Losartan	Rifampin	0.692	Rifampin decreases the effect of losartan
1994	Irbesartan	Losartan	Tolbutamide	0.692	Tolbutamide, a strong CYP2C9 inhibitor, may decrease the metabolism and clearance of Losartan. Consider alternate therapy or monitor for changes in Losartan therapeutic and adverse effects if Tolbutamide is initiated, discontinued or dose changed.
1995	Isoproterenol	Fenoterol	Betaxolol	0.692	Antagonism
1996	Isoproterenol	Fenoterol	Bevantolol	0.692	Antagonism
1997	Isoproterenol	Fenoterol	Carteolol	0.692	Antagonism
1998	Isoproterenol	Fenoterol	Deserpidine	0.692	Increased arterial pressure
[truncated: 15,232 more rows]
