# Supplementary material for: Detection of Drug-Drug Interactions by Modeling Interaction Profile Fingerprints
Source: PLoS One. 2013 Mar 8;8(3):e58321. doi: 10.1371/journal.pone.0058321 (PMC3592896; doi:10.1371/journal.pone.0058321)
Supplement: Table S2 — Evaluation of the top 100 interactions (test set A). (XLSX) [file pone.0058321.s002.xlsx]

## Sheet: Table S2
Table S2. Evaluation of the top 100 interactions predicted by the model (these interactions are not in the training set). DrugA (column B) is predicted to interact with drugB (column D) because drugC is similar to drugA, causing a similar effect than drugC-drugB. The interactions were evaluated according to Drugdex (Micromedex) database and drugs.com database (www.drugs.com). Some interactions de…
Number	DrugA	DrugC: Similar to DrugA	DrugB	TC	Correct DDI according to drugs.com and/or drugdex databases (1 means correct, 0 means not found in the databases)	DDI effect (to interpret the interaction, drugC should be substituted by drugA. Only the effect for the correct interactions was evaluated.)	Correct effect confirmed in drugs.com or Drugdex (1 means correct, 0 means incorrect or not coincident with the consulted databases)
1	Mephenytoin	Ethotoin	Triprolidine	0.9841	1	The CNS depressants, Triprolidine and Ethotoin, may increase adverse/toxic effects due to additivity. Monitor for increased CNS depressant effects during concomitant therapy.	1
2	Donepezil	Galantamine	Ketoconazole	0.9796	1	Ketoconazole increases the effect and toxicity of galantamine	1
3	Donepezil	Galantamine	Paroxetine	0.9796	1	Paroxetine increases the effect and toxicity of galantamine	1
4	Fludrocortisone	Hydrocortisone	Colestipol	0.9722	1	Cholestyramine decreases the effect of hydrocortisone	1
5	Triamcinolone	Hydrocortisone	Colestipol	0.9722	1	Cholestyramine decreases the effect of hydrocortisone	1
6	Betamethasone	Fludrocortisone	Neostigmine	0.9714	1	The corticosteroid, fludrocortisone, may decrease the effect of the anticholinesterase, neostigmine.	1
7	Gentamicin	Amikacin	Cefalotin	0.9706	1	Increased risk of nephrotoxicity	1
8	Nortriptyline	Amitriptyline	Mesoridazine	0.9706	1	Increased risk of cardiotoxicity and arrhythmias	1
9	Nortriptyline	Amitriptyline	Thioridazine	0.9706	1	Increased risk of cardiotoxicity and arrhythmias	1
10	Netilmicin	Gentamicin	Ticarcillin	0.9697	1	Ticarcillin may reduce the serum concentration of Gentamicin. Ticarcillin may inactivate Gentamicin in vitro and the two agents should not be administered simultaneously through the same IV line.	1
11	Methohexital	Secobarbital	Tretinoin	0.9687	0	--	--
12	Methohexital	Amobarbital	Voriconazole	0.9687	0	--	--
13	Anisindione	Dicumarol	Glibenclamide	0.9667	0	--	--
14	Anisindione	Dicumarol	Chlorpropamide	0.9667	1	The agent increase the effect of sulfonylurea	1
15	Anisindione	Dicumarol	Acetohexamide	0.9667	0	--	--
16	Anisindione	Dicumarol	Gliclazide	0.9667	0	--	--
17	Prochlorperazine	Trifluoperazine	Thiabendazole	0.9667	0	--	--
18	Pirbuterol	Isoproterenol	Entacapone	0.9643	0	--	--
19	Salbutamol	Pirbuterol	Acebutolol	0.963	1	Antagonism	1
20	Phenelzine	Isocarboxazid	Phenmetrazine	0.9625	1	Possible hypertensive crisis	1
21	Phenelzine	Isocarboxazid	L-Tryptophan	0.9625	1	Possible severe adverse reaction with this combination	0
22	Phenelzine	Isocarboxazid	Rizatriptan	0.9625	1	The MAO inhibitor increases the effect and toxicity of rizatriptan	1
23	Procaterol	Salbutamol	Oxprenolol	0.9615	1	Antagonism	1
24	Clomifene	Conjugated/Estrogens	Tipranavir	0.9583	0	--	--
25	Penbutolol	Carteolol	Acetohexamide	0.9583	1	The beta-blocker, carteolol, may decrease symptoms of hypoglycemia.	1
26	Amitriptyline	Imipramine	Tamsulosin	0.9577	1	Imipramine, a CYP2D6 inhibitor, may decrease the metabolism and clearance of Tamsulosin, a CYP2D6 substrate. Monitor for changes in therapeutic/adverse effects of Tamsulosin if Imipramine is initiated, discontinued, or dose changed.	0
27	Amitriptyline	Imipramine	Ticlopidine	0.9577	0	--	--
28	Amitriptyline	Imipramine	Tamoxifen	0.9577	1	Imipramine may decrease the therapeutic effect of Tamoxifen by decreasing the production of active metabolites. Consider alternate therapy.	0
29	Dextroamphetamine	Methamphetamine	Terbinafine	0.9545	0	--	--
30	Phendimetrazine	Methamphetamine	Terbinafine	0.9545	0	--	--
31	Esmolol	Atenolol	Ampicillin	0.9474	0	--	--
32	Esmolol	Atenolol	Diltiazem	0.9474	1	Increased risk of bradycardia	1
33	Folic/Acid	Megestrol	Griseofulvin	0.9474	0	--	--
34	Betamethasone	Hydrocortisone	Colestipol	0.9444	1	Cholestyramine decreases the effect of hydrocortisone	1
35	Fosphenytoin	Phenytoin	Dasatinib	0.9444	1	Phenytoin may decrease the serum level and efficacy of dasatinib.	1
36	Fosphenytoin	Phenytoin	Sunitinib	0.9444	1	Possible decrease in sunitinib levels	1
37	Fosphenytoin	Phenytoin	Tobramycin	0.9444	0	--	--
38	Fosphenytoin	Phenytoin	Tipranavir	0.9444	1	Phenytoin decreases the concentration of Tipranavir. Monitor for decreased Tipranavir efficacy.	1
39	Fosphenytoin	Phenytoin	Verapamil	0.9444	1	Verapamil may increase the serum concentration of Phenytoin by decreasing its metabolism. Monitor for changes in the therapeutic/adverse effects of Phenytoin if Verapamil is initiated, discontinued or dose changed.	0
40	Fosphenytoin	Phenytoin	Praziquantel	0.9444	1	Markedly lower praziquantel levels	1
41	Glisoxepide	Tolazamide	Amifostine	0.9444	0	--	--
42	Glisoxepide	Glipizide	Tolbutamide	0.9444	0	--	--
43	Mephentermine	Methoxamine	Guanethidine	0.9444	1	Methoxamine may decrease the effect of guanethidine.	1
44	Phenytoin	Fosphenytoin	Quinupristin	0.9444	0	--	--
45	Glycodiazine	Glisoxepide	Acebutolol	0.9412	0	--	--
46	Metaraminol	Dobutamine	Entacapone	0.9412	0	--	--
47	Netilmicin	Amikacin	Cefalotin	0.9412	1	Increased risk of nephrotoxicity	1
48	Amobarbital	Secobarbital	Tretinoin	0.9394	0	--	--
49	Butabarbital	Secobarbital	Tretinoin	0.9394	0	--	--
50	Butalbital	Secobarbital	Tretinoin	0.9394	0	--	--
51	Secobarbital	Amobarbital	Voriconazole	0.9394	0	--	--
52	Gliclazide	Glibenclamide	Bosentan	0.9355	0	--	--
53	Gliclazide	Glibenclamide	Diazoxide	0.9355	0	--	--
54	Prochlorperazine	Perphenazine	Terbinafine	0.9355	1	Terbinafine may reduce the metabolism and clearance of Perphenazine. Consider alternate therapy or monitor for therapeutic/adverse effects of Perphenazine if Terbinafine is initiated, discontinued or dose changed.	1
55	Prochlorperazine	Perphenazine	Atomoxetine	0.9355	0	--	--
56	Estazolam	Clonazepam	Telithromycin	0.9333	1	Telithromycin may reduce clearance of Clonazepam. Consider alternate therapy or monitor for changes in the therapeutic/adverse effects of Clonazepam if Telithromycin is initiated, discontinued or dose changed.	1
57	Aprobarbital	Methylphenobarbital	Verapamil	0.931	0	--	--
58	Aprobarbital	Methylphenobarbital	Delavirdine	0.931	0	--	--
59	Butethal	Methylphenobarbital	Verapamil	0.931	0	--	--
60	Butethal	Methylphenobarbital	Delavirdine	0.931	0	--	--
61	Heptabarbital	Methylphenobarbital	Verapamil	0.931	0	--	--
62	Heptabarbital	Methylphenobarbital	Delavirdine	0.931	0	--	--
63	Hexobarbital	Methylphenobarbital	Verapamil	0.931	0	--	--
64	Hexobarbital	Methylphenobarbital	Delavirdine	0.931	0	--	--
65	Talbutal	Methylphenobarbital	Verapamil	0.931	0	--	--
66	Talbutal	Methylphenobarbital	Delavirdine	0.931	0	--	--
67	Nortriptyline	Imipramine	Tamsulosin	0.9296	1	Imipramine, a CYP2D6 inhibitor, may decrease the metabolism and clearance of Tamsulosin, a CYP2D6 substrate. Monitor for changes in therapeutic/adverse effects of Tamsulosin if Imipramine is initiated, discontinued, or dose changed.	0
68	Nortriptyline	Imipramine	Ticlopidine	0.9296	0	--	--
69	Nortriptyline	Imipramine	Tamoxifen	0.9296	1	Imipramine may decrease the therapeutic effect of Tamoxifen by decreasing the production of active metabolites. Consider alternate therapy.	0
70	Amitriptyline	Doxepin	Telithromycin	0.9286	1	Telithromycin may reduce clearance of Doxepin. Consider alternate therapy or monitor for changes in the therapeutic/adverse effects of Doxepin if Telithromycin is initiated, discontinued or dose changed.	0
71	Amitriptyline	Doxepin	Thiabendazole	0.9286	0	--	--
72	Doxepin	Amitriptyline	Ketoconazole	0.9286	0	--	--
73	Doxepin	Amitriptyline	Fluconazole	0.9286	1	Fluconazole may increase the effect and toxicity of the tricyclic antidepressant, amitriptyline, by decreasing its metabolism. Additive QTc-prolonging effects may also occur. Monitor for changes in the therapeutic and adverse effects of amitriptyline if fluconazole is initiated, discontinued or dose changed. Monitor for the development of torsades de pointes during concomitant therapy.	1
74	Doxepin	Amitriptyline	Duloxetine	0.9286	1	Possible increase in the levels of this agent when used with duloxetine	1
75	Salbutamol	Isoproterenol	Entacapone	0.9286	0	--	--
76	Procaterol	Pirbuterol	Acebutolol	0.9259	1	Antagonism	1
77	Demeclocycline	Minocycline	Bismuth Subsalicylate	0.925	1	Formation of non-absorbable complexes	1
78	Demeclocycline	Minocycline	Magnesium salicylate	0.925	1	Formation of non-absorbable complexes	1
79	Minocycline	Demeclocycline	Meticillin	0.925	1	Possible antagonism of action	1
80	Amoxapine	Nortriptyline	Ketoconazole	0.9242	0	--	--
81	Amoxapine	Nortriptyline	Carbamazepine	0.9242	1	Carbamazepine may decrease the serum concentration of the tricyclic antidepressant, nortriptyline, by increasing its metabolism. Monitor for changes in the therapeutic and adverse effects of nortriptyline if carbamazepine is initiated, discontinued or dose changed.	1
82	Amoxapine	Nortriptyline	Fluconazole	0.9242	1	Fluconazole may increase the effect and toxicity of the tricyclic antidepressant, nortriptyline, by decreasing its metabolism. Additive QTc-prolonging effects may also occur. Monitor for changes in the therapeutic and adverse effects of nortriptyline if fluconazole is initiated, discontinued or dose changed. Monitor for the development of torsades de pointes during concomitant therapy.	1
83	Amoxapine	Nortriptyline	Quinidine	0.9242	1	Additive QTc-prolonging effects may occur. Quinidine may also increase the serum concentration of the tricyclic antidepressant, nortriptyline, by decreasing its metabolism. Monitor for changes in the therapeutic and adverse effects of nortriptyline if quinidine is initiated, discontinued or dose changed. Monitor for the development of torsades de pointes during concomitant therapy.	1
84	Amoxapine	Nortriptyline	Duloxetine	0.9242	1	Possible increase in the levels of this agent when used with duloxetine	1
85	Esmolol	Bisoprolol	Voriconazole	0.9231	0	--	--
86	Esmolol	Bisoprolol	Telithromycin	0.9231	0	--	--
87	Esmolol	Bisoprolol	Rifampin	0.9231	0	--	--
88	Esmolol	Nadolol	Theophylline	0.9231	1	Antagonism of action and increased effect of theophylline	1
89	Esmolol	Nadolol	Dyphylline	0.9231	1	Antagonism of action and increased effect of dyphylline	1
90	Esmolol	Nadolol	Methyldopa	0.9231	1	Possible hypertensive crisis	1
91	Tiagabine	Zonisamide	Methotrimeprazine	0.9231	0	--	--
92	Zonisamide	Tiagabine	Miconazole	0.9231	1	The strong CYP3A4 inhibitor, Miconazole, may decrease the metabolism and clearance of Tiagabine, a CYP3A4 substrate. Consider alternate therapy or monitor for changes in the therapeutic/adverse effects of Tiagabine if Miconazole is initiated, discontinued or dose changed.	1
93	Esmolol	Oxprenolol	Practolol	0.9211	0	--	--
94	Dantrolene	Zonisamide	Mefloquine	0.92	0	--	--
95	Dantrolene	Zonisamide	Amprenavir	0.92	0	--	--
96	Toremifene	Vorinostat	Azithromycin	0.9178	1	Additive QTc prolongation may occur. Consider alternate therapy or monitor for QTc prolongation as this can lead to Torsade de Pointes (TdP).	1
97	Vorinostat	Toremifene	Rifabutin	0.9178	0	--	--
98	Vorinostat	Toremifene	Rifampin	0.9178	0	--	--
99	Toremifene	Vorinostat	Methotrimeprazine	0.9178	1	Additive QTc prolongation may occur. Consider alternate therapy or monitor for QTc prolongation as this can lead to Torsade de Pointes (TdP).	1
100	Ceftriaxone	Cefotetan	Probenecid	0.9167	1	Probenecid increases the antibiotic's level	1
