# Supplementary material for: Detection of Drug-Drug Interactions by Modeling Interaction Profile Fingerprints
Source: PLoS One. 2013 Mar 8;8(3):e58321. doi: 10.1371/journal.pone.0058321 (PMC3592896; doi:10.1371/journal.pone.0058321)
Supplement: Table S3 — Evaluation of a random set of 100 interactions with TC ≥ 0.7 (test set B). (XLSX) [file pone.0058321.s003.xlsx]

## Sheet: Table S3
Table S3. Evaluation of a random set of 100 interactions with TC ³ 0.7 predicted by the model (these interactions are not in the training set). DrugA (column B) is predicted to interact with drugB (column D) because drugC is similar to drugA, causing a similar effect than drugC-drugB. The interactions were evaluated according to Drugdex (Micromedex) database and drugs.com database (www.drugs.com)…
Number	DrugA	DrugC: Similar to DrugA	DrugB	TC	Correct DDI according to drugs.com and/or drugdex databases (1 means correct, 0 means not found in the databases)	DDI effect (to interpret the interaction, drugC should be substituted by drugA. Only the effect for the correct interactions was evaluated.)	Correct effect confirmed in drugs.com or Drugdex (1 means correct, 0 means incorrect or not coincident with the consulted databases)
1	Betamethasone	Fludrocortisone	Neostigmine	0.9714	1	The corticosteroid, fludrocortisone, may decrease the effect of the anticholinesterase, neostigmine.	1
2	Mephentermine	Methoxamine	Guanethidine	0.9444	1	Methoxamine may decrease the effect of guanethidine.	1
3	Heptabarbital	Methylphenobarbital	Verapamil	0.931	0	--	--
4	Hexobarbital	Methylphenobarbital	Delavirdine	0.931	0	--	--
5	Amitriptyline	Doxepin	Thiabendazole	0.9286	0	--	--
6	Tiagabine	Zonisamide	Methotrimeprazine	0.9231	0	--	--
7	Trimethobenzamide	Trospium	Cyclopentolate	0.913	0	--	--
8	Amoxicillin	Ampicillin	Atenolol	0.9091	0	--	--
9	Fenoprofen	Naproxen	Lithium	0.9091	1	The NSAID, naproxen, may decrease the renal excretion of lithium. Increased risk of lithium toxicity.	1
10	Fluphenazine	Perphenazine	Galantamine	0.9032	1	Possible antagonism of action	1
11	Fosinopril	Enalapril	Rifampin	0.889	0	--	--
12	Glycodiazine	Tolazamide	Amifostine	0.889	0	--	--
13	Glycopyrrolate	Trihexyphenidyl	Potassium Chloride	0.889	1	The ulcerative effects of solid oral dosage forms of KCl may be enhanced by Trihexyphenidyl, an anticholinergic. Anticholinergics slow gastric emptying, increasing the contact time between the gastrointestinal mucosa and KCl. Prolonged exposure to KCl increases the risk of gastric and intestinal irritation and ulceration. Solid oral dosage forms of KCl should be avoided; alternatives include liqu…	1
14	Dantrolene	Zopiclone	Tolbutamide	0.885	0	--	--
15	Naratriptan	Almotriptan	Ketoconazole	0.885	0	--	--
16	Clemastine	Oxybutynin	Carbamazepine	0.875	1	Oxybutynin may cause carbamazepine toxicity	0
17	Meclizine	Benztropine	Haloperidol	0.875	1	The anticholinergic increases the risk of psychosis and tardive dyskinesia	1
18	Butethal	Methohexital	Triprolidine	0.871	0	--	--
19	Dicumarol	Acenocoumarol	Sulindac	0.871	1	The NSAID, sulindac, may increase the anticoagulant effect of acenocoumarol. Consider alternate therapy or monitor for signs and symptoms of bleeding during concomitant therapy.	1
20	Orciprenaline (metaproterenol)	Epinephrine	Venlafaxine	0.864	1	Venlafaxine may increase the tachycardic and vasopressor effects of epinephrine. Consider alternate therapy or monitor for increased sympathomimetic effects, such as increased blood pressure, chest pain and headache.	1
21	Butabarbital	Pentobarbital	Trazodone	0.861	1	The CYP3A4 inducer, Pentobarbital, may decrease Trazodone efficacy by increasing Trazodone metabolism and clearance. Monitor for changes in Trazodone efficacy/toxicity if Pentobarbital is initiated, discontinued or dose changed.	0
22	Fosamprenavir	Amprenavir	Mestranol	0.844	1	Amprenavirr could decrease the contraceptive efficacy	1
23	Heptabarbital	Secobarbital	Tretinoin	0.844	0	--	--
24	Hexobarbital	Secobarbital	Tretinoin	0.844	0	--	--
25	Metaraminol	Dopamine	Fosphenytoin	0.842	0	--	--
26	Labetalol	Bisoprolol	Voriconazole	0.837	0	--	--
27	Hetacillin	Bacampicillin	Methotrexate	0.833	0	--	--
28	Ziprasidone	Zuclopenthixol	Delavirdine	0.825	1	Delavirdine, a strong CYP2D6 inhibitor, may increase the serum concentration of zuclopenthixol by decreasing its metabolism. Consider alternate therapy or monitor for changes in the therapeutic and adverse effects of zuclopenthixol if delavirdine is initiated, discontinued or dose changed.	1
29	Etodolac	Naproxen	Lithium	0.818	1	The NSAID, naproxen, may decrease the renal excretion of lithium. Increased risk of lithium toxicity.	1
30	Minocycline	Tetracycline	Tamsulosin	0.809	0	--	--
31	Piroxicam	Indomethacin	Triamterene	0.805	1	Risk of acute renal impairment with this combination	1
32	Vorinostat	Ziprasidone	Tacrine	0.802	0	--	--
33	Vorinostat	Ziprasidone	Citalopram	0.802	0	--	--
34	Bromodiphenhydramine	Fexofenadine	Cisapride	0.8	0	--	--
35	Ethchlorvynol	Dextrothyroxine	Digoxin	0.8	0	--	--
36	Fosinopril	Quinapril	Trovafloxacin	0.8	0	--	--
37	Ketotifen	Fexofenadine	Cisapride	0.8	0	--	--
38	Levocabastine	Tiotropium	Potassium Chloride	0.8	0	--	--
39	Metoprolol	Propranolol	Thioridazine	0.8	1	Increased risk of cardiotoxicity and arrhythmias	0
40	Norgestimate	Desogestrel	Lamotrigine	0.8	0	--	--
41	Desvenlafaxine	Zolmitriptan	Furazolidone	0.797	1	The MAO inhibitor, furazolidine, may increase the serum concentration of zolmitriptan by decreasing its metabolism. Concomitant therapy and use of zolmitriptan within two weeks of discontinuing furazolidine are contraindicated.	1
42	Atenolol	Carvedilol	Citalopram	0.783	0	--	--
43	Folic/Acid	Levonorgestrel	Thiopental	0.783	0	--	--
44	Folic/Acid	Clomifene	Prednisolone	0.783	0	--	--
45	Diazepam	Alprazolam	Delavirdine	0.781	1	The antiviral agent increases the effect and toxicity of benzodiazepine	1
46	Diazepam	Alprazolam	Aprepitant	0.781	1	Increases the effect and toxicity of benzodiazepine	1
47	Isocarboxazid	Rasagiline	Cyclobenzaprine	0.78	1	Increased risk of toxicity with this association	0
48	Cilazapril	Captopril	Terbinafine	0.778	0	--	--
49	Clidinium	Orphenadrine	Docetaxel	0.778	0	--	--
50	Estrone	Chlorotrianisene	Raloxifene	0.778	1	Association not recommended	1
51	Procyclidine	Orphenadrine	Docetaxel	0.778	0	--	--
52	Simvastatin	Atorvastatin	Saquinavir	0.778	1	Saquinavir increases the effect and toxicity of atorvastatin	1
53	Magnesium/oxide	Aluminium	Tetracycline	0.774	1	Formation of non-absorbable complexes	1
54	Talbutal	Pentobarbital	Tramadol	0.771	0	--	--
55	Acebutolol	Pindolol	Thioridazine	0.767	1	Increased risk of cardiotoxicity and arrhythmias	0
56	Nadolol	Carvedilol	Sertraline	0.766	0	--	--
57	Nadolol	Carvedilol	Digoxin	0.766	1	Carvedilol increases levels/effect of digoxin	1
58	Phenmetrazine	Amphetamine	Phenelzine	0.765	1	Possible hypertensive crisis	1
59	Toremifene	Ziprasidone	Bromocriptine	0.761	0	--	--
60	Penbutolol	Practolol	Oxprenolol	0.76	0	--	--
61	Trazodone	Tramadol	Methadone	0.754	1	Methadone may decrease the effect of Tramadol by decreasing active metabolite production.	0
62	Trazodone	Tramadol	Pioglitazone	0.754	0	--	--
63	Acenocoumarol	Warfarin	Bezafibrate	0.753	0	--	--
64	Acenocoumarol	Warfarin	Sucralfate	0.753	0	--	--
65	Acebutolol	Carvedilol	Citalopram	0.75	0	--	--
66	Clorazepate	Diazepam	Digoxin	0.75	1	The benzodiazepine increases the effect of digoxin	1
67	Clorazepate	Diazepam	Quinupristin	0.75	0	--	--
68	Demeclocycline	Tetracycline	Tolterodine	0.75	0	--	--
69	Erythrityl/Tetranitrate	Amyl/Nitrite	Treprostinil	0.75	0	--	--
70	Forasartan	Spirapril	Tizanidine	0.75	0	--	--
71	Conivaptan	Darunavir	Trimipramine	0.742	0	--	--
72	Fludrocortisone	Dexamethasone	Temsirolimus	0.733	0	--	--
73	Thiothixene	Zuclopenthixol	Metoclopramide	0.733	1	Additive dopamine D2 receptor antagonism may cause dopaminergic imbalance in the nigrostriatal (dopamine D1 receptors) and striatopallidal (dopamine D2 receptors). Increased risk of extrapyramidal reactions and neuroleptic malignant syndrome. Concomitant therapy should be avoided.	1
74	Triamcinolone	Dexamethasone	Aminoglutethimide	0.733	0	--	--
75	Triamcinolone	Dexamethasone	Thalidomide	0.733	1	Increased risk of dermatologic adverse effects and venous thromboembolic events (VTE). Consider VTE prophylaxis during concomitant therapy and monitor for adverse dematologic effects.	1
76	Zuclopenthixol	Thiothixene	Lidocaine	0.733	0	--	--
77	Fludrocortisone	Prednisolone	Estrone	0.729	1	The estrogenic agent, estrone, may increase the effect of the corticosteroid, prednisolone.	1
78	Furazolidone	Procarbazine	Methotrexate	0.727	0	--	--
79	Teniposide	Vinblastine	Phenytoin	0.727	1	The antineoplasic agent decreases the effect of hydantoin	0
80	Protriptyline	Amoxapine	Dobutamine	0.726	1	The tricyclic antidepressant, amoxapine, increases the sympathomimetic effect of dobutamine.	1
81	Diazepam	Midazolam	Verapamil	0.722	0	--	--
82	Dexamethasone	Hydrocortisone	Colestipol	0.717	1	Cholestyramine decreases the effect of hydrocortisone	1
83	Clavulanate	Dicloxacillin	Dicumarol	0.714	0	--	--
84	Hydrocortisone	Prednisolone	Estradiol	0.714	1	The estrogenic agent, estradiol, may increase the effect of corticosteroid, prednisolone.	1
85	Mephentermine	Dopamine	Fosphenytoin	0.714	0	--	--
86	Prednisone	Hydrocortisone	Colestipol	0.714	1	Cholestyramine decreases the effect of hydrocortisone	1
87	Pindolol	Propranolol	Propafenone	0.712	0	--	--
88	Betamethasone	Dexamethasone	Voriconazole	0.711	1	Voriconazole, a strong CYP3A4 inhibitor, may increase the serum concentration of dexamethasone by decreasing its metabolism. Monitor for changes in the therapeutic and adverse effects of dexamethasone if voriconazole is initiated, discontinued or dose changed.	1
89	Itraconazole	Ketoconazole	Saquinavir	0.711	1	The imidazole increases the effect and toxicity of saquinavir	1
90	Ketoconazole	Itraconazole	Ethotoin	0.711	1	Phenytoin decreases the effect of itraconazole	1
91	Ketoconazole	Itraconazole	Mephenytoin	0.711	1	Phenytoin decreases the effect of itraconazole	1
92	Vorinostat	Lumefantrine	Hydroxychloroquine	0.711	0	--	--
93	Vorinostat	Lumefantrine	Dapsone	0.711	0	--	--
94	Vorinostat	Lumefantrine	Primaquine	0.711	0	--	--
95	Anisindione	Warfarin	Liothyronine	0.707	1	Liothyronine may contribute to the anticoagulant effect of warfarin by increasing the metabolism of vitamin K-dependent clotting factors. Monitor for changes in prothrombin time and anticoagulant effects if liothyronine is initiated, discontinued or dose changed.	1
96	Toremifene	Thiothixene	Thiabendazole	0.702	0	--	--
97	Cyclizine	Olanzapine	Fluvoxamine	0.7	0	--	--
98	Neomycin	Streptomycin	Furosemide	0.7	1	Increased ototoxicity	1
99	Oxybutynin	Trihexyphenidyl	Potassium Chloride	0.7	1	The ulcerative effects of solid oral dosage forms of KCl may be enhanced by Trihexyphenidyl, an anticholinergic. Anticholinergics slow gastric emptying, increasing the contact time between the gastrointestinal mucosa and KCl. Prolonged exposure to KCl increases the risk of gastric and intestinal irritation and ulceration. Solid oral dosage forms of KCl should be avoided; alternatives include liqu…	1
100	Phendimetrazine	Phentermine	Venlafaxine	0.7	1	Risk of serotoninergic syndrome	1
