# Supplementary material for: Detection of Drug-Drug Interactions by Modeling Interaction Profile Fingerprints
Source: PLoS One. 2013 Mar 8;8(3):e58321. doi: 10.1371/journal.pone.0058321 (PMC3592896; doi:10.1371/journal.pone.0058321)
Supplement: Table S5 — Interactions predicted by the model with TC ≥ 0.4 and corroborated in Drugdex and/or Drugs.com databases for the 50 most frequently drugs sold in 2010 (test set D). (XLSX) [file pone.0058321.s005.xlsx]

## Sheet: Table S5
Table S5. Interactions predicted by the model with TC >= 0.4 and corroborated in Drugdex and/or Drugs.com databases for the 50 most frequently drugs sold in 2010 (50 generic names). However, only 41 generic drugs were taken into account since the model did not generate interactions for the following drugs because they are not in the initial matrix with 928 drugs: Insulin glargine (Lantus), Mometa…
Number	Interactions described in Drugdex/Drugs.com	Interactions described in Drugdex/Drugs.com with the 928 drugs taken into account	Number of interactions generated by the model	Number of correct interactions predicted by the model	Number of interactions generated by the model with TC>=0.8	Number of correct interactions predicted by the model with TC>=0.8	Number of interactions generated by the model with 0.8>TC>=0.6	Number of correct interactions predicted by the model with 0.8>TC>=0.6	Number of interactions generated by the model with 0.6>TC>=0.4	Number of correct interactions predicted by the model with 0.6>TC>=0.4	Precision (E/D)	Number of correct interactions predicted by a random method ((D*C)/927)	Enrichment factor (E/M)	Drugs
1	210	137	36	21	0	0	10	8	26	13	0.583333	5.32039	3.94708	Atorvastatin (Lipitor)
2	122	83	13	6	0	0	6	4	7	2	0.461538	1.16397	5.15477	Esomeprazole (Nexium)
3	219	102	3	3	0	0	3	3	0	0	1	0.330097	9.08824	Clopidogrel (Plavix)
4	117	82	1	0	0	0	0	0	1	0	0	0.0884574	0	Montelukast (Singulair)
5	466	308	76	44	3	1	18	6	55	37	0.578947	25.2513	1.74248	Escitalopram (Lexapro)
6	143	82	1	0	1	0	0	0	0	0	0	0.0884574	0	Rosuvastatin (Crestor)
7	178	97	9	2	0	0	1	0	8	2	0.222222	0.941748	2.12371	Levothyroxine (Synthroid, Levoxyl)
8	253	175	24	13	2	1	11	9	11	3	0.541667	4.53074	2.86929	Albuterol or Salbutamol (ProAir HFA, Combivent)
9	40	29	21	3	0	0	2	2	19	1	0.142857	0.656958	4.5665	Fluticasone (Advair, Flovent HFA Aerosol Inhaler)
10	248	176	71	33	0	0	8	3	63	30	0.464789	13.48	2.44806	Salmeterol (Advair)
11	592	406	32	19	4	4	3	2	25	13	0.59375	14.0151	1.35568	Duloxetine (Cymbalta)
12	184	145	18	5	0	0	3	1	15	4	0.277778	2.81553	1.77586	Valsartan (Diovan, Diovan HCT)
13	404	273	26	13	0	0	0	0	26	13	0.5	7.65696	1.6978	Hydrochlorothiazide (Diovan HCT, Benicar HCT)
14	167	105	28	10	0	0	4	3	24	7	0.357143	3.17152	3.15306	Pioglitazone (Actos)
15	543	402	40	35	0	0	1	1	39	34	0.875	17.3463	2.01772	Quetiapine (Seroquel)
16	405	217	62	30	1	1	8	5	53	24	0.483871	14.5135	2.06704	Levofloxacin (Levaquin)
17	241	197	37	21	0	0	4	2	33	19	0.567568	7.863	2.67074	Sildenafil (Viagra)
18	232	198	2	1	0	0	0	0	2	1	0.5	0.427184	2.34091	Pregabalin (Lyrica)
19	301	222	31	13	0	0	6	3	25	10	0.419355	7.42395	1.75109	Celecoxib (Celebrex)
20	102	77	6	2	0	0	1	1	5	1	0.333333	0.498382	4.01299	Methylphenidate (Concerta)
21	93	76	9	1	0	0	3	1	6	0	0.111111	0.737864	1.35526	Tiotropium (Spiriva)
22	143	96	62	25	0	0	13	9	49	16	0.403226	6.42071	3.89365	Conjugated estrogens (Premarin)
23	521	366	166	83	8	6	15	13	143	64	0.5	65.5405	1.26639	Venlafaxine (Effexor XR)
24	60	31	19	4	0	0	0	0	19	4	0.210526	0.635383	6.29542	Fenofibrate (Tricor)
25	186	126	34	23	0	0	14	12	20	11	0.676471	4.62136	4.97689	Simvastatin (Vytorin)
26	390	313	2	2	0	0	0	0	2	2	1	0.675297	2.96166	Oxycodone (OxyContin)
27	455	363	12	12	0	0	1	1	11	11	1	4.69903	2.55372	Aripiprazole (Abilify)
28	290	217	65	26	2	1	13	6	50	19	0.4	15.2157	1.70876	Ethinyl estradiol (Loestrin 24 Fe, NuvaRing)
29	183	139	76	31	1	1	18	8	57	22	0.407895	11.3959	2.72028	Norethindrone (Loestrin 24 Fe)
30	110	76	11	6	0	0	1	0	10	6	0.545455	0.901834	6.65311	Lisdexamfetamine (Vyvanse)
31	206	169	66	23	3	2	5	0	58	21	0.348485	12.0324	1.91151	Tadalafil (Cialis)
32	389	323	12	6	0	0	2	2	10	4	0.5	4.18123	1.43498	Buprenorphine (Suboxone)
33	265	223	116	34	7	5	17	3	92	26	0.293103	27.9051	1.21842	Donepezil (Aricept)
34	194	153	10	4	0	0	0	0	10	4	0.4	1.65049	2.42353	Olmesartan (Benicar, Benicar HCT)
35	253	208	23	6	0	0	1	0	22	6	0.26087	5.16073	1.16263	Eszopiclone (Lunesta)
36	330	284	64	40	5	3	19	9	40	28	0.625	19.6073	2.04005	Zolpidem (Ambien CR)
37	66	37	5	3	0	0	2	2	3	1	0.6	0.199569	15.0324	Niacin or nicotinic acid (Niaspan ER)
38	169	125	11	3	1	1	8	1	2	1	0.272727	1.48328	2.02255	Etonogestrel (NuvaRing)
39	372	271	83	38	3	2	19	11	61	25	0.457831	24.2643	1.56609	Drospirenone/ethinyl estradiol (Yaz)
40	94	77	12	2	4	2	2	0	6	0	0.166667	0.996764	2.00649	Ipratropium (Combivent)
41	40	29	10	2	0	0	0	0	10	2	0.2	0.312837	6.3931	Memantine (Namenda)
