# Supplementary material for: Detection of Drug-Drug Interactions by Modeling Interaction Profile Fingerprints
Source: PLoS One. 2013 Mar 8;8(3):e58321. doi: 10.1371/journal.pone.0058321 (PMC3592896; doi:10.1371/journal.pone.0058321)
Supplement: Table S6 — Evaluation of the pharmacological effect predicted by the model for the interactions generated with Tanimoto coefficient ≥0.4 for the 50 most frequently sold drugs by unit in 2010. (XLSX) [file pone.0058321.s006.xlsx]

## Sheet: Table S6
Table S6. Evaluation of the pharmacological effect predicted by the model for the interactions generated with Tanimoto coefficient ≥0.4 for the 50 most frequently sold drugs by unit in 2010 (www.drugs.com). Only the generated interactions coming from the comparison of two drugs belonging to different pharmacological classes (comparison drugA with drugC or drugB with drugC) were manually evaluated…
Interaction drugA----drugB	DrugC (this drug is similar to drugA or drugB according IPFs (check procedence column) with a scoring provided by TC)	TC (Tanimoto coefficient)	Correct effect confirmed in drugs.com or Drugdex (1 means correct, 0 means incorrect or not coincident with the consulted databases)	Procedence (1-drugC is similar to drugA with TC score; 2-drugC is similar to drugB with TC score)	Predicted effect (to interpret the effect: if procedence is 1, drugC should be substituted by drugA; if procedence is 2, drugC should be substituted by drugB)
Aripiprazole----Nelfinavir	Itraconazole	0.552	1	2	The imidazole increases the effect of aripiprazole
Aripiprazole----Indinavir	Itraconazole	0.512	1	2	The imidazole increases the effect of aripiprazole
Aripiprazole----Clarithromycin	Itraconazole	0.471	1	2	The imidazole increases the effect of aripiprazole
Aripiprazole----Fosamprenavir	Itraconazole	0.431	1	2	The imidazole increases the effect of aripiprazole
Aripiprazole----Amprenavir	Itraconazole	0.405	1	2	The imidazole increases the effect of aripiprazole
Aripiprazole----Ritonavir	Itraconazole	0.403	1	2	The imidazole increases the effect of aripiprazole
Aripiprazole----Atazanavir	Ketoconazole	0.451	1	2	The imidazole increases the effect of aripiprazole
Aripiprazole----Trospium	Tacrine	0.636	0	2	Tacrine, a central acetylcholinesterase inhibitor, may augment the central neurotoxic effect of antipsychotics such as Aripiprazole. Monitor for extrapyramidal symptoms.
Aripiprazole----Trimethobenzamide	Tacrine	0.591	0	2	Tacrine, a central acetylcholinesterase inhibitor, may augment the central neurotoxic effect of antipsychotics such as Aripiprazole. Monitor for extrapyramidal symptoms.
Atorvastatin----Digoxin	Alprazolam	0.4	1	1	The benzodiazepine increases the effect of digoxin
Atorvastatin----Conivaptan	Bromazepam	0.447	1	1	Conivaptan, a strong CYP3A4 inhibitor, may increase the serum concentration of bromazepam by decreasing its metabolism. Consider alternate therapy or monitor for changes in the therapeutic and adverse effects of bromazepam if conivaptan is initiated, discontinued or dose changed. Dosage adjustments may be required.
Atorvastatin----Rifapentine	Bromazepam	0.447	1	1	Rifapentine may decrease the serum concentration of bromazepam by increasing its metabolism. Monitor for changes in the therapeutic and adverse effects of bromazepam if rifapentine is initiated, discontinued or dose changed.
Atorvastatin----Aprepitant	Midazolam	0.511	1	1	Increases the effect and toxicity of benzodiazepine
Atorvastatin----Docetaxel	Midazolam	0.511	0	1	Midazolam may increase the serum levels and toxicity of docetaxel.
Atorvastatin----Fosphenytoin	Midazolam	0.511	1	1	Possible increased levels of the hydantoin, decrease of benzodiazepine
Atorvastatin----Omeprazole	Midazolam	0.511	1	1	Omeprazole increases the effect of benzodiazepine
Atorvastatin----Phenytoin	Midazolam	0.511	1	1	Possible increased levels of the hydantoin, decrease of benzodiazepine
Atorvastatin----Modafinil	Triazolam	0.489	1	1	Modafinil decreases the effect of triazolam
Atorvastatin----Posaconazole	Delavirdine	0.508	1	2	The NNRT inhibitor increases the effect and toxicity of the statin
Atorvastatin----Isoniazid	Imatinib	0.611	0	2	Imatinib increases the effect and toxicity of atorvastatin
Atorvastatin----Lopinavir	Imatinib	0.481	1	2	Imatinib increases the effect and toxicity of atorvastatin
Atorvastatin----Darunavir	Imatinib	0.463	1	2	Imatinib increases the effect and toxicity of atorvastatin
Atorvastatin----Miconazole	Imatinib	0.426	1	2	Imatinib increases the effect and toxicity of atorvastatin
Buprenorphine----Topiramate	Maraviroc	0.4	0	1	Topiramate, a CYP3A4 inducer, may decrease the serum concentration of Maraviroc by increasing Maraviroc metabolism and clearance. A dose adjustment of Maraviroc may be required. Monitor for changes in Maraviroc therapeutic and adverse effects if Topiramate is initiated, discontinued or dose changed.
Buprenorphine----Trospium	Triprolidine	0.433	1	2	The CNS depressants, Triprolidine and Buprenorphine, may increase adverse/toxic effects due to additivity. Monitor for increased CNS depressant effects during concomitant therapy.
Buprenorphine----Trimethobenzamide	Triprolidine	0.403	1	2	The CNS depressants, Triprolidine and Buprenorphine, may increase adverse/toxic effects due to additivity. Monitor for increased CNS depressant effects during concomitant therapy.
ConjugatedEstrogens----Felbamate	Divalproexsodium	0.474	0	1	Felbamate increases the effect of valproate
ConjugatedEstrogens----Itraconazole	Felodipine	0.514	1	1	Increases effect/toxicity of felodipine
ConjugatedEstrogens----Oxcarbazepine	Felodipine	0.514	1	1	Oxcarbazepine decreases the levels of felodipine
ConjugatedEstrogens----Telithromycin	Felodipine	0.514	1	1	Telithromycin may reduce clearance of Felodipine. Consider alternate therapy or monitor for changes in the therapeutic/adverse effects of Felodipine if Telithromycin is initiated, discontinued or dose changed.
ConjugatedEstrogens----Voriconazole	Felodipine	0.514	1	1	Voriconazole, a strong CYP3A4 inhibitor, may increase the serum concentration of felodipine by decreasing its metabolism. Monitor for changes in the therapeutic and adverse effects of felodipine if voriconazole is initiated, discontinued or dose changed.
ConjugatedEstrogens----Clarithromycin	Gefitinib	0.474	1	1	This CYP3A4 inhibitor increases levels/toxicity of gefitinib
ConjugatedEstrogens----Ketoconazole	Gefitinib	0.474	1	1	This CYP3A4 inhibitor increases levels/toxicity of gefitinib
ConjugatedEstrogens----Cimetidine	Nifedipine	0.395	1	1	Cimetidine increases the effect of the calcium channel blocker, nifedipine.
ConjugatedEstrogens----Imatinib	Nifedipine	0.395	1	1	Imatinib increases the effect and toxicity of nifedipine
ConjugatedEstrogens----Melatonin	Nifedipine	0.395	0	1	Melatonin can possibly decrease the effect of nifedipine
Drospirenone/eth_estradiol----Isotretinoin	Amoxicillin	0.583	1	2	This anti-infectious agent could decrease the effect of the oral contraceptive
Drospirenone/eth_estradiol----Posaconazole	Amprenavir	0.4	0	2	Amprenavir could decrease the contraceptive efficacy
Drospirenone/eth_estradiol----Tacrolimus	Artemether	0.44	0	2	Artemether may decrease the effectiveness of ethinyl estradiol by increasing its metabolism via CYP3A4. Consider an alternate non-hormonal means of contraception during artemether therapy. Artemether may decrease the effectiveness of drospirinone by increasing its metabolism via CYP3A4. Consider an alternate non-hormonal means of contraception during artemether therapy.
Drospirenone/eth_estradiol----Nevirapine	Bosentan	0.444	1	2	Decreases the effect of contraceptive
Drospirenone/eth_estradiol----NalidixicAcid	Etoricoxib	0.571	0	2	Etoricoxib increases levels of ethinyl estradiol
Drospirenone/eth_estradiol----Tigecycline	Etoricoxib	0.5	0	2	Etoricoxib increases levels of ethinyl estradiol
Drospirenone/eth_estradiol----Clarithromycin	Nelfinavir	0.486	1	2	Nelfinavir could decrease the contraceptive efficacy
Drospirenone/eth_estradiol----Nefazodone	Nelfinavir	0.451	0	2	Nelfinavir could decrease the contraceptive efficacy
Drospirenone/eth_estradiol----Imatinib	Nelfinavir	0.395	0	2	Nelfinavir could decrease the contraceptive efficacy
Drospirenone/eth_estradiol----Divalproexsodium	Prednisolone	0.404	0	2	The estrogenic agent, ethinyl estradiol, may increase the effect of the corticosteroid, prednisolone.
Drospirenone/eth_estradiol----Trimipramine	Tacrolimus	0.434	1	2	Ethinyl estradiol may increase the blood concentration of Tacrolimus. Monitor for changes in the therapeutic/toxic effects of Tacrolimus if Ethinyl estradiol therapy is initiated, discontinued or altered.
Drospirenone/eth_estradiol----Indomethacin	Triamterene	0.485	0	1	Risk of acute renal impairment with this combination
Donepezil----Isradipine	Flupenthixol	0.435	0	2	Possible antagonism of action
Donepezil----Nilotinib	Flupenthixol	0.417	0	2	Possible antagonism of action
Donepezil----Halofantrine	Flupenthixol	0.4	0	2	Possible antagonism of action
Donepezil----Lapatinib	Flupenthixol	0.4	0	2	Possible antagonism of action
Donepezil----Tramadol	Trazodone	0.754	0	2	Possible antagonism of action
Duloxetine----Halofantrine	Flecainide	0.52	0	2	Possible increase in the levels of this agent when used with duloxetine
Duloxetine----Isradipine	Flecainide	0.5	0	2	Possible increase in the levels of this agent when used with duloxetine
Duloxetine----Droperidol	Flecainide	0.423	0	2	Possible increase in the levels of this agent when used with duloxetine
Duloxetine----Maprotiline	Flecainide	0.4	0	2	Possible increase in the levels of this agent when used with duloxetine
Duloxetine----Linezolid	Rasagiline	0.515	0	2	Possible severe adverse reaction with this combination
Duloxetine----Tolterodine	Tamsulosin	0.588	1	2	Duloxetine, a CYP2D6 inhibitor, may decrease the metabolism and clearance of Tamsulosin, a CYP2D6 substrate. Monitor for changes in therapeutic/adverse effects of Tamsulosin if Duloxetine is initiated, discontinued, or dose changed.
Duloxetine----Trimethobenzamide	Triprolidine	0.403	1	2	The CNS depressants, Triprolidine and Duloxetine, may increase adverse/toxic effects due to additivity. Monitor for increased CNS depressant effects during concomitant therapy.
Duloxetine----Sibutramine	Zolmitriptan	0.525	1	2	Use of two serotonin modulators, such as zolmitriptan and duloxetine, increases the risk of serotonin syndrome. Consider alternate therapy or monitor for serotonin syndrome during concomitant therapy.
Escitalopram----Amoxapine	Linezolid	0.397	1	2	Combination associated with possible serotoninergic syndrome
Escitalopram----Procarbazine	Selegiline	0.45	0	2	Possible severe adverse reaction with this combination
Escitalopram----Furazolidone	Selegiline	0.444	0	2	Possible severe adverse reaction with this combination
Escitalopram----Trimethobenzamide	Triprolidine	0.403	1	2	The CNS depressants, Triprolidine and Escitalopram, may increase adverse/toxic effects due to additivity. Monitor for increased CNS depressant effects during concomitant therapy.
Eszopiclone----Topiramate	Maraviroc	0.5	0	1	Topiramate, a CYP3A4 inducer, may decrease the serum concentration of Maraviroc by increasing Maraviroc metabolism and clearance. A dose adjustment of Maraviroc may be required. Monitor for changes in Maraviroc therapeutic and adverse effects if Topiramate is initiated, discontinued or dose changed.
Eszopiclone----Tranylcypromine	Sufentanil	0.5	0	1	Possible increased risk of serotonin syndrome.
Eszopiclone----Trimethobenzamide	Triprolidine	0.403	1	2	The CNS depressants, Triprolidine and Eszopiclone, may increase adverse/toxic effects due to additivity. Monitor for increased CNS depressant effects during concomitant therapy.
EthinylEstradiol----Posaconazole	Amprenavir	0.4	0	2	Amprenavir could decrease the contraceptive efficacy
EthinylEstradiol----Nevirapine	Bosentan	0.444	1	2	Bosentan decreases the effect of contraceptive
EthinylEstradiol----NalidixicAcid	Etoricoxib	0.571	0	2	Etoricoxib increases the levels of ethinyl estradiol
EthinylEstradiol----Tigecycline	Etoricoxib	0.5	0	2	Etoricoxib increases the levels of ethinyl estradiol
EthinylEstradiol----Clarithromycin	Nelfinavir	0.486	1	2	Nelfinavir could decrease the contraceptive efficacy
EthinylEstradiol----Nefazodone	Nelfinavir	0.451	0	2	Nelfinavir could decrease the contraceptive efficacy
EthinylEstradiol----Imatinib	Nelfinavir	0.395	0	2	Nelfinavir could decrease the contraceptive efficacy
EthinylEstradiol----Divalproexsodium	Prednisolone	0.404	0	2	The estrogenic agent, ethinyl estradiol, may increase the effect of corticosteroid, prednisolone.
EthinylEstradiol----Trimipramine	Tacrolimus	0.434	1	2	Ethinyl estradiol may increase the blood concentration of Tacrolimus. Monitor for changes in the therapeutic/toxic effects of Tacrolimus if Ethinyl estradiol therapy is initiated, discontinued or altered.
Etonogestrel----Tacrolimus	Artemether	0.44	0	2	Artemether may decrease the effectiveness of etonogestrel by increasing its metabolism via CYP3A4. Consider an alternate non-hormonal means of contraception during artemether therapy.
FluticasonePropionate----Ranolazine	Moricizine	0.4	0	1	Possible additive effect on QT prolongation
Ipratropiumbromide----Cisapride	Fexofenadine	0.8	0	1	Increased risk of cardiotoxicity and arrhythmias
Levofloxacin----Efavirenz	Cisapride	0.435	0	1	Increased risk of cardiotoxicity and arrhythmias
Levofloxacin----Fluconazole	Cisapride	0.435	1	1	Increased risk of cardiotoxicity and arrhythmias
Levofloxacin----Ibutilide	Cisapride	0.435	1	1	Increased risk of cardiotoxicity and arrhythmias
Levofloxacin----Posaconazole	Cisapride	0.435	0	1	Contraindicated co-administration
Levofloxacin----Propafenone	Cisapride	0.435	1	1	Increased risk of cardiotoxicity and arrhytmias
Levofloxacin----Saquinavir	Cisapride	0.435	1	1	Increased risk of cardiotoxicity and arrhythmias
Levofloxacin----Ranolazine	Amiodarone	0.478	1	2	Increased risk of cardiotoxicity and arrhythmias
Levofloxacin----Repaglinide	Disopyramide	0.411	0	2	Increased risk of cardiotoxicity and arrhythmias
Levofloxacin----Maprotiline	Procainamide	0.436	0	2	The quinolone increases the effect of procainamide
Levofloxacin----Foscarnet	Procainamide	0.4	0	2	The quinolone increases the effect of procainamide
Levofloxacin----Tramadol	Trimipramine	0.451	0	2	Additive QTc-prolongation may occur, increasing the risk of serious ventricular arrhythmias. Concomitant therapy should be used with caution.
Levofloxacin----Telithromycin	Voriconazole	0.685	1	2	Additive QTc prolongation may occur. Consider alternate therapy or monitor for QTc prolongation as this can lead to Torsade de Pointes (TdP).
Levothyroxine----Aluminium	Iron	0.515	1	2	Iron decreases absorption of levothyroxine
Levothyroxine----Magnesiumoxide	Iron	0.5	1	2	Iron decreases absorption of levothyroxine
Lisdexamfetamine----Venlafaxine	Tramadol	0.534	1	2	Increased risk of serotonin syndrome. Monitor for symptoms of serotonin syndrome.
Lisdexamfetamine----Trimipramine	Tramadol	0.451	0	2	Increased risk of serotonin syndrome. Monitor for symptoms of serotonin syndrome.
Methylphenidate----Linezolid	Rasagiline	0.515	1	2	Possible hypertensive crisis with this combination
Norethindrone----Felbamate	Divalproexsodium	0.444	0	1	Felbamate increases the effect of valproate
Norethindrone----Nelfinavir	Felodipine	0.477	0	1	Nelfinavir increases the effect and toxicity of felodipine
Norethindrone----Oxcarbazepine	Felodipine	0.477	1	1	Oxcarbazepine decreases the levels of felodipine
Norethindrone----Tacrolimus	Felodipine	0.477	1	1	Felodipine increases tacrolimus levels
Norethindrone----Erythromycin	Gefitinib	0.477	0	1	This CYP3A4 inhibitor increases levels/toxicity of gefitinib
Norethindrone----Itraconazole	Gefitinib	0.477	1	1	This potent CYP3A4 inhibitor increases levels/toxicity of gefitinib
Norethindrone----Ketoconazole	Gefitinib	0.477	1	1	This CYP3A4 inhibitor increases levels/toxicity of gefitinib
Norethindrone----Ritonavir	Gefitinib	0.477	0	1	This CYP3A4 inhibitor increases levels/toxicity of gefitinib
Norethindrone----Telithromycin	Gefitinib	0.477	1	1	Telithromycin may reduce clearance of Gefitinib. Consider alternate therapy or monitor for changes in the therapeutic/adverse effects of Gefitinib if Telithromycin is initiated, discontinued or dose changed.
Norethindrone----Voriconazole	Gefitinib	0.477	1	1	Voriconazole, a strong CYP3A4 inhibitor, may increase the serum concentration of gefitinib by decreasing its metabolism. Monitor for changes in the therapeutic and adverse effects of gefitinib if voriconazole is initiated, discontinued or dose changed.
Norethindrone----Amprenavir	Methadone	0.414	0	1	The protease inhibitor, amprenavir, may decrease the effect of methadone.
Norethindrone----Efavirenz	Methadone	0.414	1	1	The antiretroviral agent decreases the effect of mathadone
Norethindrone----Fluvoxamine	Methadone	0.414	1	1	Fluvoxamine increases the effect and toxicity of methadone
Norethindrone----Fosamprenavir	Methadone	0.414	1	1	The protease inhibitor, fosamprenavir, may decrease the effect of methadone.
Norethindrone----Trimipramine	Methadone	0.414	0	1	Additive QTc-prolongation may occur, increasing the risk of serious ventricular arrhythmias. Concomitant therapy should be used with caution.
Norethindrone----Nevirapine	Bosentan	0.444	1	2	Bosentan decreases the effect of the contraceptive
Norethindrone----Prednisolone	Griseofulvin	0.588	0	2	This product may cause a slight decrease of contraceptive effect
Norethindrone----Prednisone	Griseofulvin	0.588	0	2	This product may cause a slight decrease of contraceptive effect
Norethindrone----Betamethasone	Griseofulvin	0.396	0	2	This product may cause a slight decrease of contraceptive effect
Oxycodone----Trospium	Triprolidine	0.433	1	2	The CNS depressants, Triprolidine and Oxycodone, may increase adverse/toxic effects due to additivity. Monitor for increased CNS depressant effects during concomitant therapy.
Oxycodone----Trimethobenzamide	Triprolidine	0.403	1	2	The CNS depressants, Triprolidine and Oxycodone, may increase adverse/toxic effects due to additivity. Monitor for increased CNS depressant effects during concomitant therapy.
Pioglitazone----Nelfinavir	Ketoconazole	0.508	1	2	Ketoconazole increases the effect of pioglitazone
Pioglitazone----Indinavir	Ketoconazole	0.452	1	2	Ketoconazole increases the effect of pioglitazone
Pioglitazone----Clarithromycin	Ketoconazole	0.44	1	2	Ketoconazole increases the effect of pioglitazone
Quetiapine----Thiopental	Isradipine	0.4	1	1	The CYP3A4 inducer, Thiopental, may increase the metabolism and clearance of Isradipine, a CYP3A4 substrate. Monitor for changes in the therapeutic/adverse effects of Isradipine if Thiopental is initiated, discontinued or dose changed.
Quetiapine----Fosamprenavir	Clarithromycin	0.452	1	2	The macrolide, clarithromycin, may increase the effect and toxicity of quetiapine.
Quetiapine----Saquinavir	Clarithromycin	0.448	0	2	The macrolide, clarithromycin, may increase the effect and toxicity of quetiapine.
Quetiapine----Delavirdine	Clarithromycin	0.422	1	2	The macrolide, clarithromycin, may increase the effect and toxicity of quetiapine.
Quetiapine----Nelfinavir	Ketoconazole	0.508	1	2	Ketoconazole increases effect/toxicity of quetiapine
Quetiapine----Atazanavir	Ketoconazole	0.451	1	2	Ketoconazole increases effect/toxicity of quetiapine
Quetiapine----Tramadol	Trimipramine	0.451	0	2	Additive QTc-prolongation may occur, increasing the risk of serious ventricular arrhythmias. Concomitant therapy should be used with caution.
Salmeterol----Delavirdine	Dihydroergotoxine	0.48	1	1	The antiretroviral agent may increase the ergot derivative toxicity
Salmeterol----Desvenlafaxine	Ergonovine	0.412	0	1	Increased risk of serotonin syndrome. Monitor for symptoms of serotonin syndrome.
Salmeterol----Tipranavir	Ergonovine	0.412	1	1	Tipranavir, co-administered with Ritonavir, may increase the plasma concentration of Ergonovine. Concomitant therapy is contraindicated.
Salmeterol----Tranylcypromine	Ergonovine	0.412	0	1	Increased risk of serotonin syndrome. Use caution during concomitant therapy and monitor for symptoms of serotonin syndrome.
Salmeterol----Trimipramine	Ergonovine	0.412	0	1	Increased risk of serotonin syndrome. Monitor for symptoms of serotonin syndrome.
Salmeterol----Venlafaxine	Ergonovine	0.412	0	1	Increased risk of serotonin syndrome. Monitor for symptoms of serotonin syndrome.
Salmeterol----Atazanavir	Lidocaine	0.556	1	1	Increased risk of cardiotoxicity and arrhythmias
Salmeterol----Darunavir	Lidocaine	0.556	1	1	Possible increase in lidocaine levels
Salmeterol----Tamoxifen	Lidocaine	0.556	0	1	Lidocaine may decrease the therapeutic effect of Tamoxifen by decreasing the production of active metabolites. Consider alternate therapy.
Salmeterol----Tizanidine	Lidocaine	0.556	0	1	Lidocaine may decrease the metabolism and clearance of Tizanidine. Consider alternate therapy or use caution during co-administration.
Salmeterol----Trazodone	Lidocaine	0.556	0	1	The CYP3A4 inhibitor, Lidocaine, may increase Trazodone efficacy/toxicity by decreasing Trazodone metabolism and clearance. Monitor for changes in Trazodone efficacy/toxicity if Lidocaine is initiated, discontinued or dose changed.
Salmeterol----Clarithromycin	Repaglinide	0.519	1	1	Increases the effect of repaglinide
Salmeterol----Erythromycin	Repaglinide	0.519	0	1	The macrolide, erythromycin, may increase effect of repaglinide.
Salmeterol----Alfuzosin	Terazosin	0.444	0	1	Additive antihypertensive effects may occur. Increase risk of orthostatic hypotension and syncope. Concomitant therapy should be avoided.
Salmeterol----Nebivolol	Terazosin	0.444	0	1	Increased risk of hypotension. Initiate concomitant therapy cautiously.
Salmeterol----Vardenafil	Terazosin	0.444	0	1	Additive hypotensive effects of the PDE5 inhibitor, Vardenafil, and alpha1-blocker, Terazosin, may occur. Monitor for hypotension during concomitant therapy.
Sildenafil----Imatinib	Fosamprenavir	0.432	1	2	The protease inhibitor, fosamprenavir, may increase the effect and toxicity of sildenafil.
Sildenafil----Nicardipine	Fosamprenavir	0.415	0	2	The protease inhibitor, fosamprenavir, may increase the effect and toxicity of sildenafil.
Sildenafil----Nefazodone	Nelfinavir	0.451	1	2	The protease inhibitor, nelfinavir, may increase the effect and toxicity of sildenafil.
Sildenafil----Clonidine	Terazosin	0.472	1	2	Increased risk of hypotension.
Simvastatin----Aprepitant	Midazolam	0.422	1	1	Increases the effect and toxicity of benzodiazepine
Simvastatin----Docetaxel	Midazolam	0.422	0	1	Midazolam may increase the serum levels and toxicity of docetaxel.
Simvastatin----Fosphenytoin	Midazolam	0.422	1	1	Possible increased levels of the hydantoin, decrease of benzodiazepine
Simvastatin----Omeprazole	Midazolam	0.422	1	1	Omeprazole increases the effect of benzodiazepine
Simvastatin----Phenytoin	Midazolam	0.422	1	1	Possible increased levels of the hydantoin, decrease of benzodiazepine
Simvastatin----Modafinil	Triazolam	0.4	1	1	Modafinil decreases the effect of triazolam
Simvastatin----Posaconazole	Delavirdine	0.508	1	2	The NNRT inhibitor increases the effect and toxicity of the statin
Simvastatin----Isoniazid	Imatinib	0.611	0	2	Imatinib increases the effect and toxicity of statin
Simvastatin----Lopinavir	Imatinib	0.481	1	2	Imatinib increases the effect and toxicity of statin
Simvastatin----Darunavir	Imatinib	0.463	1	2	Imatinib increases the effect and toxicity of statin
Simvastatin----Conivaptan	Imatinib	0.431	1	2	Imatinib increases the effect and toxicity of statin
Simvastatin----Miconazole	Imatinib	0.426	1	2	Imatinib increases the effect and toxicity of statin
Tadalafil----Diltiazem	Bromazepam	0.5	1	1	Diltiazem may increase the serum concentration of bromazepam by decreasing its metabolism. Consider alternate therapy or a reductin in the bromazepam dose. Monitor for changes in the therapeutic and adverse effects of bromazepam if diltiazem is initiated, discontinued or dose changed.
Tadalafil----Rifabutin	Bromazepam	0.5	1	1	Rifabutin may decrease the serum concentration of bromazepam by increasing its metabolism. Monitor for changes in the therapeutic and adverse effects of bromazepam if rifabutin is initiated, discontinued or dose changed.
Tadalafil----Rifapentine	Bromazepam	0.5	1	1	Rifapentine may decrease the serum concentration of bromazepam by increasing its metabolism. Monitor for changes in the therapeutic and adverse effects of bromazepam if rifapentine is initiated, discontinued or dose changed.
Tadalafil----Verapamil	Bromazepam	0.5	1	1	Verapamil may increase the serum concentration of bromazepam by decreasing its metabolism. Consider alternate therapy or a reductin in the bromazepam dose. Monitor for changes in the therapeutic and adverse effects of bromazepam if verapamil is initiated, discontinued or dose changed.
Tadalafil----Aminoglutethimide	Temsirolimus	0.455	1	1	Aminoglutethimide may increase the metabolism of Temsirolimus decreasing its efficacy. Concomitant therapy should be avoided.
Tadalafil----Bosentan	Temsirolimus	0.455	1	1	Bosentan may increase the metabolism of Temsirolimus decreasing its efficacy. Concomitant therapy should be avoided.
Tadalafil----Carbamazepine	Temsirolimus	0.455	1	1	Carbamazepine may increase the metabolism of Temsirolimus decreasing its efficacy. Concomitant therapy should be avoided.
Tadalafil----Dexamethasone	Temsirolimus	0.455	1	1	Dexamethasone may increase the metabolism of Temsirolimus decreasing its efficacy. Concomitant therapy should be avoided.
Tadalafil----Efavirenz	Temsirolimus	0.455	1	1	Efavirenz may increase the metabolism of Temsirolimus decreasing its efficacy. Concomitant therapy should be avoided.
Tadalafil----Nevirapine	Temsirolimus	0.455	1	1	Nevirapine may increase the metabolism of Temsirolimus decreasing its efficacy. Concomitant therapy should be avoided.
Tadalafil----Oxcarbazepine	Temsirolimus	0.455	1	1	Oxcarbamazepine may increase the metabolism of Temsirolimus decreasing its efficacy. Concomitant therapy should be avoided.
Tadalafil----Pentobarbital	Temsirolimus	0.455	1	1	Pentobarbital may increase the metabolism of Temsirolimus decreasing its efficacy. Concomitant therapy should be avoided.
Tadalafil----Phenobarbital	Temsirolimus	0.455	1	1	Phenobarbital may increase the metabolism of Temsirolimus decreasing its efficacy. Concomitant therapy should be avoided.
Tadalafil----Primidone	Temsirolimus	0.455	1	1	Primidone may increase the metabolism of Temsirolimus decreasing its efficacy. Concomitant therapy should be avoided.
Tadalafil----Trandolapril	Temsirolimus	0.455	0	1	Increased risk of angioedema. Monitor for signs and symptoms of facial and systemic edema and/or erythema.
Tadalafil----Fosphenytoin	Vinblastine	0.511	0	1	The antineoplasic agent decreases the effect of hydantoin
Tadalafil----Phenytoin	Vinblastine	0.511	0	1	The antineoplasic agent decreases the effect of hydantoin
Tadalafil----Aprepitant	Vinorelbine	0.561	1	1	Aprepitant may change levels of the chemotherapy agent, vinorelbine.
Tadalafil----Fluconazole	Zolpidem	0.553	1	1	Fluconazole, a strong CYP3A4 inhibitor, may increase the serum concentration of zolpidem by decreasing its metabolism. Consider alternate therapy or monitor for changes in the therapeutic and adverse effects of zolpidem if fluconazole is initiated, discontinued or dose changed.
Venlafaxine----Clozapine	Tramadol	0.534	0	1	Clozapine may decrease the effect of Tramadol by decreasing active metabolite production.
Venlafaxine----Cyclobenzaprine	Tramadol	0.534	0	1	Increases risk of seizure.
Venlafaxine----Diphenhydramine	Tramadol	0.534	0	1	Diphenhydramine may decrease the effect of Tramadol by decreasing active metabolite production.
Venlafaxine----Lisdexamfetamine	Tramadol	0.534	1	1	Increased risk of serotonin syndrome. Monitor for symptoms of serotonin syndrome.
Venlafaxine----Methadone	Tramadol	0.534	0	1	Methadone may decrease the effect of Tramadol by decreasing active metabolite production.
Venlafaxine----Nilotinib	Tramadol	0.534	1	1	Nilotinib may decrease the effect of Tramadol by decreasing active metabolite production.
Venlafaxine----Ticlopidine	Tramadol	0.534	0	1	Ticlopidine may decrease the effect of Tramadol by decreasing active metabolite production.
Venlafaxine----Amphetamine	Dexfenfluramine	0.63	1	2	Risk of serotoninergic syndrome
Venlafaxine----Salmeterol	Ergonovine	0.412	0	2	Increased risk of serotonin syndrome. Monitor for symptoms of serotonin syndrome.
Venlafaxine----Reserpine	Linezolid	0.541	0	2	Increased risk of serotonin syndrome. Ensure adequate washout period between therapies to avoid toxicity. Concurrent therapy should be avoided.
Zolpidem----Cimetidine	Fentanyl	0.414	1	1	Increases the effect of the narcotic
Zolpidem----Tranylcypromine	Fentanyl	0.414	0	1	Possible increased risk of serotonin syndrome.
Zolpidem----Alfuzosin	Tadalafil	0.553	1	1	Tadalafil may enhance the hypotensive effect of Alfusozin. Monitor for hypotension during concomitant therapy.
Zolpidem----Doxazosin	Tadalafil	0.553	1	1	Risk of significant hypotension with this association
Zolpidem----IsosorbideDinitrate	Tadalafil	0.553	1	1	Possible significant hypotension with this combination
Zolpidem----IsosorbideMononitrate	Tadalafil	0.553	1	1	Possible significant hypotension with this combination
Zolpidem----Nitroglycerin	Tadalafil	0.553	1	1	Possible significant hypotension with this combination
Zolpidem----Phenoxybenzamine	Tadalafil	0.553	1	1	Tadalafil may enhance the hypotensive effect of Phenoxybenzamine. Monitor for hypotension during concomitant therapy.
Zolpidem----Phentolamine	Tadalafil	0.553	1	1	Tadalafil may enhance the hypotensive effect of Phentolamine. Monitor for hypotension during concomitant therapy.
Zolpidem----Prazosin	Tadalafil	0.553	1	1	Risk of significant hypotension with this association
Zolpidem----Tamsulosin	Tadalafil	0.553	1	1	Tadalafil may enhance the hypotensive effect of Tamsulosin. Monitor for hypotension during concomitant therapy.
Zolpidem----Terazosin	Tadalafil	0.553	1	1	Risk of significant hypotension with this association
Zolpidem----Bosentan	Temsirolimus	0.437	1	1	Bosentan may increase the metabolism of Temsirolimus decreasing its efficacy. Concomitant therapy should be avoided.
Zolpidem----Carbamazepine	Temsirolimus	0.437	0	1	Carbamazepine may increase the metabolism of Temsirolimus decreasing its efficacy. Concomitant therapy should be avoided.
Zolpidem----Efavirenz	Temsirolimus	0.437	1	1	Efavirenz may increase the metabolism of Temsirolimus decreasing its efficacy. Concomitant therapy should be avoided.
Zolpidem----Oxcarbazepine	Temsirolimus	0.437	1	1	Oxcarbamazepine may increase the metabolism of Temsirolimus decreasing its efficacy. Concomitant therapy should be avoided.
Zolpidem----Pentobarbital	Temsirolimus	0.437	0	1	Pentobarbital may increase the metabolism of Temsirolimus decreasing its efficacy. Concomitant therapy should be avoided.
Zolpidem----Phenobarbital	Temsirolimus	0.437	0	1	Phenobarbital may increase the metabolism of Temsirolimus decreasing its efficacy. Concomitant therapy should be avoided.
Zolpidem----Primidone	Temsirolimus	0.437	0	1	Primidone may increase the metabolism of Temsirolimus decreasing its efficacy. Concomitant therapy should be avoided.
Zolpidem----Tacrolimus	Temsirolimus	0.437	0	1	Temsirolimus may decrease the blood concentration of Tacrolimus. Concomitant therapy may increase the adverse/toxic effects of both agents. Concomitant therapy should be avoided.
Zolpidem----Trandolapril	Temsirolimus	0.437	0	1	Increased risk of angioedema. Monitor for signs and symptoms of facial and systemic edema and/or erythema.
Zolpidem----Fosphenytoin	Vinblastine	0.629	0	1	The antineoplasic agent decreases the effect of hydantoin
Zolpidem----Phenytoin	Vinblastine	0.629	0	1	The antineoplasic agent decreases the effect of hydantoin
Zolpidem----Aprepitant	Vincristine	0.667	1	1	Aprepitant may change levels of the chemotherapy agent, vincristine.
Zolpidem----Imatinib	Zonisamide	0.885	1	1	Imatinib, a strong CYP3A4 inhibitor, may increase the serum concentration of zonisamide by decreasing its metabolism. Consider alternate therapy or monitor for changes in the therapeutic and adverse effects of zonisamide if imatinib is initiated, discontinued or dose changed.
Zolpidem----Trimethobenzamide	Triprolidine	0.403	1	2	The CNS depressants, Triprolidine and Zolpidem, may increase adverse/toxic effects due to additivity. Monitor for increased CNS depressant effects during concomitant therapy.
